# Supplementary material for: Antimicrobial peptide class that forms discrete β-barrel stable pores anchored by transmembrane helices
Source: Nat Commun. 2025 Aug 6;16:7231. doi: 10.1038/s41467-025-62604-1 (PMC12328743; doi:10.1038/s41467-025-62604-1)
Supplement: Supplementary file 7 — Source Data [file 41467_2025_62604_MOESM7_ESM.xlsx]

## Sheet: Fig1e-g
Strains	Cerulean	Venus	Signal Type	Signal Units	Time (hours)	Signal
LAC-Venus & G1905-Cerulean	G1905	LAC	OD600	Absorbance (600 nm)	0	0.0602
G1905-Venus & LAC-Cerulean	LAC	G1905	OD600	Absorbance (600 nm)	0	0.0579
G1905-Cerulean	G1905	None	OD600	Absorbance (600 nm)	0	0.0575
LAC-Cerulean	LAC	None	OD600	Absorbance (600 nm)	0	0.0598
G1905 cured-Cerulean	G1905 cured	None	OD600	Absorbance (600 nm)	0	0.0595
None	None	None	OD600	Absorbance (600 nm)	0	0.0574
LAC-Venus & G1905-Cerulean	G1905	LAC	OD600	Absorbance (600 nm)	0	0.0597
G1905-Venus & LAC-Cerulean	LAC	G1905	OD600	Absorbance (600 nm)	0	0.058
G1905-Cerulean	G1905	None	OD600	Absorbance (600 nm)	0	0.0581
LAC-Cerulean	LAC	None	OD600	Absorbance (600 nm)	0	0.0586
G1905 cured-Cerulean	G1905 cured	None	OD600	Absorbance (600 nm)	0	0.0581
None	None	None	OD600	Absorbance (600 nm)	0	0.058
LAC-Venus & G1905-Cerulean	G1905	LAC	OD600	Absorbance (600 nm)	0	0.0587
G1905-Venus & LAC-Cerulean	LAC	G1905	OD600	Absorbance (600 nm)	0	0.058
G1905-Cerulean	G1905	None	OD600	Absorbance (600 nm)	0	0.0568
LAC-Cerulean	LAC	None	OD600	Absorbance (600 nm)	0	0.0579
G1905 cured-Cerulean	G1905 cured	None	OD600	Absorbance (600 nm)	0	0.0579
None	None	None	OD600	Absorbance (600 nm)	0	0.0586
LAC-Venus & G1905 cured-Cerulean	G1905 cured	LAC	OD600	Absorbance (600 nm)	0	0.0581
G1905 cured-Venus & LAC-Cerulean	LAC	G1905 cured	OD600	Absorbance (600 nm)	0	0.0625
G1905-Venus	None	G1905	OD600	Absorbance (600 nm)	0	0.0575
LAC-Venus	None	LAC	OD600	Absorbance (600 nm)	0	0.0577
G1905 cured-Venus	None	G1905 cured	OD600	Absorbance (600 nm)	0	0.0576
LAC-Venus & G1905 cured-Cerulean	G1905 cured	LAC	OD600	Absorbance (600 nm)	0	0.059
G1905 cured-Venus & LAC-Cerulean	LAC	G1905 cured	OD600	Absorbance (600 nm)	0	0.0582
G1905-Venus	None	G1905	OD600	Absorbance (600 nm)	0	0.0588
LAC-Venus	None	LAC	OD600	Absorbance (600 nm)	0	0.0584
G1905 cured-Venus	None	G1905 cured	OD600	Absorbance (600 nm)	0	0.0584
LAC-Venus & G1905 cured-Cerulean	G1905 cured	LAC	OD600	Absorbance (600 nm)	0	0.0592
G1905 cured-Venus & LAC-Cerulean	LAC	G1905 cured	OD600	Absorbance (600 nm)	0	0.0585
G1905-Venus	None	G1905	OD600	Absorbance (600 nm)	0	0.0579
LAC-Venus	None	LAC	OD600	Absorbance (600 nm)	0	0.0575
G1905 cured-Venus	None	G1905 cured	OD600	Absorbance (600 nm)	0	0.0589
LAC-Venus & G1905-Cerulean	G1905	LAC	OD600	Absorbance (600 nm)	0.249897	0.0598
G1905-Venus & LAC-Cerulean	LAC	G1905	OD600	Absorbance (600 nm)	0.249897	0.0576
G1905-Cerulean	G1905	None	OD600	Absorbance (600 nm)	0.249897	0.0571
LAC-Cerulean	LAC	None	OD600	Absorbance (600 nm)	0.249897	0.0596
G1905 cured-Cerulean	G1905 cured	None	OD600	Absorbance (600 nm)	0.249897	0.0592
None	None	None	OD600	Absorbance (600 nm)	0.249897	0.057
LAC-Venus & G1905-Cerulean	G1905	LAC	OD600	Absorbance (600 nm)	0.249897	0.0594
G1905-Venus & LAC-Cerulean	LAC	G1905	OD600	Absorbance (600 nm)	0.249897	0.0577
G1905-Cerulean	G1905	None	OD600	Absorbance (600 nm)	0.249897	0.0578
LAC-Cerulean	LAC	None	OD600	Absorbance (600 nm)	0.249897	0.0581
G1905 cured-Cerulean	G1905 cured	None	OD600	Absorbance (600 nm)	0.249897	0.0578
None	None	None	OD600	Absorbance (600 nm)	0.249897	0.0577
LAC-Venus & G1905-Cerulean	G1905	LAC	OD600	Absorbance (600 nm)	0.249897	0.0585
G1905-Venus & LAC-Cerulean	LAC	G1905	OD600	Absorbance (600 nm)	0.249897	0.0578
G1905-Cerulean	G1905	None	OD600	Absorbance (600 nm)	0.249897	0.0565
LAC-Cerulean	LAC	None	OD600	Absorbance (600 nm)	0.249897	0.0577
G1905 cured-Cerulean	G1905 cured	None	OD600	Absorbance (600 nm)	0.249897	0.0577
None	None	None	OD600	Absorbance (600 nm)	0.249897	0.0584
LAC-Venus & G1905 cured-Cerulean	G1905 cured	LAC	OD600	Absorbance (600 nm)	0.249897	0.0578
G1905 cured-Venus & LAC-Cerulean	LAC	G1905 cured	OD600	Absorbance (600 nm)	0.249897	0.0578
G1905-Venus	None	G1905	OD600	Absorbance (600 nm)	0.249897	0.0573
LAC-Venus	None	LAC	OD600	Absorbance (600 nm)	0.249897	0.0574
G1905 cured-Venus	None	G1905 cured	OD600	Absorbance (600 nm)	0.249897	0.0576
LAC-Venus & G1905 cured-Cerulean	G1905 cured	LAC	OD600	Absorbance (600 nm)	0.249897	0.0587
G1905 cured-Venus & LAC-Cerulean	LAC	G1905 cured	OD600	Absorbance (600 nm)	0.249897	0.0594
G1905-Venus	None	G1905	OD600	Absorbance (600 nm)	0.249897	0.0588
LAC-Venus	None	LAC	OD600	Absorbance (600 nm)	0.249897	0.0583
G1905 cured-Venus	None	G1905 cured	OD600	Absorbance (600 nm)	0.249897	0.0583
LAC-Venus & G1905 cured-Cerulean	G1905 cured	LAC	OD600	Absorbance (600 nm)	0.249897	0.0588
G1905 cured-Venus & LAC-Cerulean	LAC	G1905 cured	OD600	Absorbance (600 nm)	0.249897	0.0583
G1905-Venus	None	G1905	OD600	Absorbance (600 nm)	0.249897	0.0578
LAC-Venus	None	LAC	OD600	Absorbance (600 nm)	0.249897	0.0573
G1905 cured-Venus	None	G1905 cured	OD600	Absorbance (600 nm)	0.249897	0.0588
LAC-Venus & G1905-Cerulean	G1905	LAC	OD600	Absorbance (600 nm)	0.499884	0.0596
G1905-Venus & LAC-Cerulean	LAC	G1905	OD600	Absorbance (600 nm)	0.499884	0.0577
G1905-Cerulean	G1905	None	OD600	Absorbance (600 nm)	0.499884	0.0569
LAC-Cerulean	LAC	None	OD600	Absorbance (600 nm)	0.499884	0.0596
G1905 cured-Cerulean	G1905 cured	None	OD600	Absorbance (600 nm)	0.499884	0.0591
None	None	None	OD600	Absorbance (600 nm)	0.499884	0.057
LAC-Venus & G1905-Cerulean	G1905	LAC	OD600	Absorbance (600 nm)	0.499884	0.0592
G1905-Venus & LAC-Cerulean	LAC	G1905	OD600	Absorbance (600 nm)	0.499884	0.0578
G1905-Cerulean	G1905	None	OD600	Absorbance (600 nm)	0.499884	0.0577
LAC-Cerulean	LAC	None	OD600	Absorbance (600 nm)	0.499884	0.0581
G1905 cured-Cerulean	G1905 cured	None	OD600	Absorbance (600 nm)	0.499884	0.0577
None	None	None	OD600	Absorbance (600 nm)	0.499884	0.0576
LAC-Venus & G1905-Cerulean	G1905	LAC	OD600	Absorbance (600 nm)	0.499884	0.0583
G1905-Venus & LAC-Cerulean	LAC	G1905	OD600	Absorbance (600 nm)	0.499884	0.0577
G1905-Cerulean	G1905	None	OD600	Absorbance (600 nm)	0.499884	0.0564
LAC-Cerulean	LAC	None	OD600	Absorbance (600 nm)	0.499884	0.0575
G1905 cured-Cerulean	G1905 cured	None	OD600	Absorbance (600 nm)	0.499884	0.0575
None	None	None	OD600	Absorbance (600 nm)	0.499884	0.0583
LAC-Venus & G1905 cured-Cerulean	G1905 cured	LAC	OD600	Absorbance (600 nm)	0.499884	0.0577
G1905 cured-Venus & LAC-Cerulean	LAC	G1905 cured	OD600	Absorbance (600 nm)	0.499884	0.0579
G1905-Venus	None	G1905	OD600	Absorbance (600 nm)	0.499884	0.0572
LAC-Venus	None	LAC	OD600	Absorbance (600 nm)	0.499884	0.0573
G1905 cured-Venus	None	G1905 cured	OD600	Absorbance (600 nm)	0.499884	0.0574
LAC-Venus & G1905 cured-Cerulean	G1905 cured	LAC	OD600	Absorbance (600 nm)	0.499884	0.0587
G1905 cured-Venus & LAC-Cerulean	LAC	G1905 cured	OD600	Absorbance (600 nm)	0.499884	0.0588
G1905-Venus	None	G1905	OD600	Absorbance (600 nm)	0.499884	0.0586
LAC-Venus	None	LAC	OD600	Absorbance (600 nm)	0.499884	0.0581
G1905 cured-Venus	None	G1905 cured	OD600	Absorbance (600 nm)	0.499884	0.0583
LAC-Venus & G1905 cured-Cerulean	G1905 cured	LAC	OD600	Absorbance (600 nm)	0.499884	0.0589
G1905 cured-Venus & LAC-Cerulean	LAC	G1905 cured	OD600	Absorbance (600 nm)	0.499884	0.0582
G1905-Venus	None	G1905	OD600	Absorbance (600 nm)	0.499884	0.0577
LAC-Venus	None	LAC	OD600	Absorbance (600 nm)	0.499884	0.0571
G1905 cured-Venus	None	G1905 cured	OD600	Absorbance (600 nm)	0.499884	0.0586
LAC-Venus & G1905-Cerulean	G1905	LAC	OD600	Absorbance (600 nm)	0.749871	0.0597
G1905-Venus & LAC-Cerulean	LAC	G1905	OD600	Absorbance (600 nm)	0.749871	0.0577
G1905-Cerulean	G1905	None	OD600	Absorbance (600 nm)	0.749871	0.057
LAC-Cerulean	LAC	None	OD600	Absorbance (600 nm)	0.749871	0.0596
G1905 cured-Cerulean	G1905 cured	None	OD600	Absorbance (600 nm)	0.749871	0.0592
None	None	None	OD600	Absorbance (600 nm)	0.749871	0.0571
LAC-Venus & G1905-Cerulean	G1905	LAC	OD600	Absorbance (600 nm)	0.749871	0.0592
G1905-Venus & LAC-Cerulean	LAC	G1905	OD600	Absorbance (600 nm)	0.749871	0.0579
G1905-Cerulean	G1905	None	OD600	Absorbance (600 nm)	0.749871	0.0578
LAC-Cerulean	LAC	None	OD600	Absorbance (600 nm)	0.749871	0.0581
G1905 cured-Cerulean	G1905 cured	None	OD600	Absorbance (600 nm)	0.749871	0.0578
None	None	None	OD600	Absorbance (600 nm)	0.749871	0.0578
LAC-Venus & G1905-Cerulean	G1905	LAC	OD600	Absorbance (600 nm)	0.749871	0.0583
G1905-Venus & LAC-Cerulean	LAC	G1905	OD600	Absorbance (600 nm)	0.749871	0.0582
G1905-Cerulean	G1905	None	OD600	Absorbance (600 nm)	0.749871	0.0565
LAC-Cerulean	LAC	None	OD600	Absorbance (600 nm)	0.749871	0.0576
G1905 cured-Cerulean	G1905 cured	None	OD600	Absorbance (600 nm)	0.749871	0.0576
None	None	None	OD600	Absorbance (600 nm)	0.749871	0.0583
LAC-Venus & G1905 cured-Cerulean	G1905 cured	LAC	OD600	Absorbance (600 nm)	0.749871	0.0576
G1905 cured-Venus & LAC-Cerulean	LAC	G1905 cured	OD600	Absorbance (600 nm)	0.749871	0.0578
G1905-Venus	None	G1905	OD600	Absorbance (600 nm)	0.749871	0.0572
LAC-Venus	None	LAC	OD600	Absorbance (600 nm)	0.749871	0.0573
G1905 cured-Venus	None	G1905 cured	OD600	Absorbance (600 nm)	0.749871	0.0575
LAC-Venus & G1905 cured-Cerulean	G1905 cured	LAC	OD600	Absorbance (600 nm)	0.749871	0.0586
G1905 cured-Venus & LAC-Cerulean	LAC	G1905 cured	OD600	Absorbance (600 nm)	0.749871	0.0581
G1905-Venus	None	G1905	OD600	Absorbance (600 nm)	0.749871	0.0587
LAC-Venus	None	LAC	OD600	Absorbance (600 nm)	0.749871	0.0582
G1905 cured-Venus	None	G1905 cured	OD600	Absorbance (600 nm)	0.749871	0.0583
LAC-Venus & G1905 cured-Cerulean	G1905 cured	LAC	OD600	Absorbance (600 nm)	0.749871	0.0589
G1905 cured-Venus & LAC-Cerulean	LAC	G1905 cured	OD600	Absorbance (600 nm)	0.749871	0.0582
G1905-Venus	None	G1905	OD600	Absorbance (600 nm)	0.749871	0.0577
LAC-Venus	None	LAC	OD600	Absorbance (600 nm)	0.749871	0.0572
G1905 cured-Venus	None	G1905 cured	OD600	Absorbance (600 nm)	0.749871	0.0587
LAC-Venus & G1905-Cerulean	G1905	LAC	OD600	Absorbance (600 nm)	0.999861	0.0596
G1905-Venus & LAC-Cerulean	LAC	G1905	OD600	Absorbance (600 nm)	0.999861	0.0577
G1905-Cerulean	G1905	None	OD600	Absorbance (600 nm)	0.999861	0.057
LAC-Cerulean	LAC	None	OD600	Absorbance (600 nm)	0.999861	0.0595
G1905 cured-Cerulean	G1905 cured	None	OD600	Absorbance (600 nm)	0.999861	0.0591
None	None	None	OD600	Absorbance (600 nm)	0.999861	0.0569
LAC-Venus & G1905-Cerulean	G1905	LAC	OD600	Absorbance (600 nm)	0.999861	0.0594
G1905-Venus & LAC-Cerulean	LAC	G1905	OD600	Absorbance (600 nm)	0.999861	0.0576
G1905-Cerulean	G1905	None	OD600	Absorbance (600 nm)	0.999861	0.0577
LAC-Cerulean	LAC	None	OD600	Absorbance (600 nm)	0.999861	0.0581
G1905 cured-Cerulean	G1905 cured	None	OD600	Absorbance (600 nm)	0.999861	0.0578
None	None	None	OD600	Absorbance (600 nm)	0.999861	0.0577
LAC-Venus & G1905-Cerulean	G1905	LAC	OD600	Absorbance (600 nm)	0.999861	0.0582
G1905-Venus & LAC-Cerulean	LAC	G1905	OD600	Absorbance (600 nm)	0.999861	0.0582
G1905-Cerulean	G1905	None	OD600	Absorbance (600 nm)	0.999861	0.0565
LAC-Cerulean	LAC	None	OD600	Absorbance (600 nm)	0.999861	0.0575
G1905 cured-Cerulean	G1905 cured	None	OD600	Absorbance (600 nm)	0.999861	0.0574
None	None	None	OD600	Absorbance (600 nm)	0.999861	0.0581
LAC-Venus & G1905 cured-Cerulean	G1905 cured	LAC	OD600	Absorbance (600 nm)	0.999861	0.0579
G1905 cured-Venus & LAC-Cerulean	LAC	G1905 cured	OD600	Absorbance (600 nm)	0.999861	0.0577
G1905-Venus	None	G1905	OD600	Absorbance (600 nm)	0.999861	0.0571
LAC-Venus	None	LAC	OD600	Absorbance (600 nm)	0.999861	0.0573
G1905 cured-Venus	None	G1905 cured	OD600	Absorbance (600 nm)	0.999861	0.0574
LAC-Venus & G1905 cured-Cerulean	G1905 cured	LAC	OD600	Absorbance (600 nm)	0.999861	0.0586
G1905 cured-Venus & LAC-Cerulean	LAC	G1905 cured	OD600	Absorbance (600 nm)	0.999861	0.0583
G1905-Venus	None	G1905	OD600	Absorbance (600 nm)	0.999861	0.0586
LAC-Venus	None	LAC	OD600	Absorbance (600 nm)	0.999861	0.0581
G1905 cured-Venus	None	G1905 cured	OD600	Absorbance (600 nm)	0.999861	0.0581
LAC-Venus & G1905 cured-Cerulean	G1905 cured	LAC	OD600	Absorbance (600 nm)	0.999861	0.0588
G1905 cured-Venus & LAC-Cerulean	LAC	G1905 cured	OD600	Absorbance (600 nm)	0.999861	0.0583
G1905-Venus	None	G1905	OD600	Absorbance (600 nm)	0.999861	0.0577
LAC-Venus	None	LAC	OD600	Absorbance (600 nm)	0.999861	0.0572
G1905 cured-Venus	None	G1905 cured	OD600	Absorbance (600 nm)	0.999861	0.0584
LAC-Venus & G1905-Cerulean	G1905	LAC	OD600	Absorbance (600 nm)	1.24985	0.0599
G1905-Venus & LAC-Cerulean	LAC	G1905	OD600	Absorbance (600 nm)	1.24985	0.0577
G1905-Cerulean	G1905	None	OD600	Absorbance (600 nm)	1.24985	0.0571
LAC-Cerulean	LAC	None	OD600	Absorbance (600 nm)	1.24985	0.0596
G1905 cured-Cerulean	G1905 cured	None	OD600	Absorbance (600 nm)	1.24985	0.0592
None	None	None	OD600	Absorbance (600 nm)	1.24985	0.0569
LAC-Venus & G1905-Cerulean	G1905	LAC	OD600	Absorbance (600 nm)	1.24985	0.0593
G1905-Venus & LAC-Cerulean	LAC	G1905	OD600	Absorbance (600 nm)	1.24985	0.0579
G1905-Cerulean	G1905	None	OD600	Absorbance (600 nm)	1.24985	0.0579
LAC-Cerulean	LAC	None	OD600	Absorbance (600 nm)	1.24985	0.0582
G1905 cured-Cerulean	G1905 cured	None	OD600	Absorbance (600 nm)	1.24985	0.0578
None	None	None	OD600	Absorbance (600 nm)	1.24985	0.0577
LAC-Venus & G1905-Cerulean	G1905	LAC	OD600	Absorbance (600 nm)	1.24985	0.0584
G1905-Venus & LAC-Cerulean	LAC	G1905	OD600	Absorbance (600 nm)	1.24985	0.0584
G1905-Cerulean	G1905	None	OD600	Absorbance (600 nm)	1.24985	0.0566
LAC-Cerulean	LAC	None	OD600	Absorbance (600 nm)	1.24985	0.0577
G1905 cured-Cerulean	G1905 cured	None	OD600	Absorbance (600 nm)	1.24985	0.0576
None	None	None	OD600	Absorbance (600 nm)	1.24985	0.0582
LAC-Venus & G1905 cured-Cerulean	G1905 cured	LAC	OD600	Absorbance (600 nm)	1.24985	0.0579
G1905 cured-Venus & LAC-Cerulean	LAC	G1905 cured	OD600	Absorbance (600 nm)	1.24985	0.0583
G1905-Venus	None	G1905	OD600	Absorbance (600 nm)	1.24985	0.0573
LAC-Venus	None	LAC	OD600	Absorbance (600 nm)	1.24985	0.0574
G1905 cured-Venus	None	G1905 cured	OD600	Absorbance (600 nm)	1.24985	0.0575
LAC-Venus & G1905 cured-Cerulean	G1905 cured	LAC	OD600	Absorbance (600 nm)	1.24985	0.059
G1905 cured-Venus & LAC-Cerulean	LAC	G1905 cured	OD600	Absorbance (600 nm)	1.24985	0.0583
G1905-Venus	None	G1905	OD600	Absorbance (600 nm)	1.24985	0.0587
LAC-Venus	None	LAC	OD600	Absorbance (600 nm)	1.24985	0.0582
G1905 cured-Venus	None	G1905 cured	OD600	Absorbance (600 nm)	1.24985	0.0583
LAC-Venus & G1905 cured-Cerulean	G1905 cured	LAC	OD600	Absorbance (600 nm)	1.24985	0.0589
G1905 cured-Venus & LAC-Cerulean	LAC	G1905 cured	OD600	Absorbance (600 nm)	1.24985	0.0586
G1905-Venus	None	G1905	OD600	Absorbance (600 nm)	1.24985	0.0579
LAC-Venus	None	LAC	OD600	Absorbance (600 nm)	1.24985	0.0574
G1905 cured-Venus	None	G1905 cured	OD600	Absorbance (600 nm)	1.24985	0.0586
LAC-Venus & G1905-Cerulean	G1905	LAC	OD600	Absorbance (600 nm)	1.49984	0.0602
G1905-Venus & LAC-Cerulean	LAC	G1905	OD600	Absorbance (600 nm)	1.49984	0.0578
G1905-Cerulean	G1905	None	OD600	Absorbance (600 nm)	1.49984	0.0572
LAC-Cerulean	LAC	None	OD600	Absorbance (600 nm)	1.49984	0.0597
G1905 cured-Cerulean	G1905 cured	None	OD600	Absorbance (600 nm)	1.49984	0.0592
None	None	None	OD600	Absorbance (600 nm)	1.49984	0.0569
LAC-Venus & G1905-Cerulean	G1905	LAC	OD600	Absorbance (600 nm)	1.49984	0.0594
G1905-Venus & LAC-Cerulean	LAC	G1905	OD600	Absorbance (600 nm)	1.49984	0.0581
G1905-Cerulean	G1905	None	OD600	Absorbance (600 nm)	1.49984	0.0579
LAC-Cerulean	LAC	None	OD600	Absorbance (600 nm)	1.49984	0.0582
G1905 cured-Cerulean	G1905 cured	None	OD600	Absorbance (600 nm)	1.49984	0.0579
None	None	None	OD600	Absorbance (600 nm)	1.49984	0.0578
LAC-Venus & G1905-Cerulean	G1905	LAC	OD600	Absorbance (600 nm)	1.49984	0.0585
G1905-Venus & LAC-Cerulean	LAC	G1905	OD600	Absorbance (600 nm)	1.49984	0.0585
G1905-Cerulean	G1905	None	OD600	Absorbance (600 nm)	1.49984	0.0567
LAC-Cerulean	LAC	None	OD600	Absorbance (600 nm)	1.49984	0.0578
G1905 cured-Cerulean	G1905 cured	None	OD600	Absorbance (600 nm)	1.49984	0.0577
None	None	None	OD600	Absorbance (600 nm)	1.49984	0.0584
LAC-Venus & G1905 cured-Cerulean	G1905 cured	LAC	OD600	Absorbance (600 nm)	1.49984	0.059
G1905 cured-Venus & LAC-Cerulean	LAC	G1905 cured	OD600	Absorbance (600 nm)	1.49984	0.0583
G1905-Venus	None	G1905	OD600	Absorbance (600 nm)	1.49984	0.0574
LAC-Venus	None	LAC	OD600	Absorbance (600 nm)	1.49984	0.0574
G1905 cured-Venus	None	G1905 cured	OD600	Absorbance (600 nm)	1.49984	0.0575
LAC-Venus & G1905 cured-Cerulean	G1905 cured	LAC	OD600	Absorbance (600 nm)	1.49984	0.0589
G1905 cured-Venus & LAC-Cerulean	LAC	G1905 cured	OD600	Absorbance (600 nm)	1.49984	0.0585
G1905-Venus	None	G1905	OD600	Absorbance (600 nm)	1.49984	0.0588
LAC-Venus	None	LAC	OD600	Absorbance (600 nm)	1.49984	0.0584
G1905 cured-Venus	None	G1905 cured	OD600	Absorbance (600 nm)	1.49984	0.0584
LAC-Venus & G1905 cured-Cerulean	G1905 cured	LAC	OD600	Absorbance (600 nm)	1.49984	0.0591
G1905 cured-Venus & LAC-Cerulean	LAC	G1905 cured	OD600	Absorbance (600 nm)	1.49984	0.059
G1905-Venus	None	G1905	OD600	Absorbance (600 nm)	1.49984	0.0579
LAC-Venus	None	LAC	OD600	Absorbance (600 nm)	1.49984	0.0577
G1905 cured-Venus	None	G1905 cured	OD600	Absorbance (600 nm)	1.49984	0.0587
LAC-Venus & G1905-Cerulean	G1905	LAC	OD600	Absorbance (600 nm)	1.74982	0.06
G1905-Venus & LAC-Cerulean	LAC	G1905	OD600	Absorbance (600 nm)	1.74982	0.0579
G1905-Cerulean	G1905	None	OD600	Absorbance (600 nm)	1.74982	0.0572
LAC-Cerulean	LAC	None	OD600	Absorbance (600 nm)	1.74982	0.0596
G1905 cured-Cerulean	G1905 cured	None	OD600	Absorbance (600 nm)	1.74982	0.0592
None	None	None	OD600	Absorbance (600 nm)	1.74982	0.057
LAC-Venus & G1905-Cerulean	G1905	LAC	OD600	Absorbance (600 nm)	1.74982	0.0594
G1905-Venus & LAC-Cerulean	LAC	G1905	OD600	Absorbance (600 nm)	1.74982	0.0581
G1905-Cerulean	G1905	None	OD600	Absorbance (600 nm)	1.74982	0.058
LAC-Cerulean	LAC	None	OD600	Absorbance (600 nm)	1.74982	0.0583
G1905 cured-Cerulean	G1905 cured	None	OD600	Absorbance (600 nm)	1.74982	0.0579
None	None	None	OD600	Absorbance (600 nm)	1.74982	0.0578
LAC-Venus & G1905-Cerulean	G1905	LAC	OD600	Absorbance (600 nm)	1.74982	0.0585
G1905-Venus & LAC-Cerulean	LAC	G1905	OD600	Absorbance (600 nm)	1.74982	0.0584
G1905-Cerulean	G1905	None	OD600	Absorbance (600 nm)	1.74982	0.0568
LAC-Cerulean	LAC	None	OD600	Absorbance (600 nm)	1.74982	0.0578
G1905 cured-Cerulean	G1905 cured	None	OD600	Absorbance (600 nm)	1.74982	0.0576
None	None	None	OD600	Absorbance (600 nm)	1.74982	0.0582
LAC-Venus & G1905 cured-Cerulean	G1905 cured	LAC	OD600	Absorbance (600 nm)	1.74982	0.0588
G1905 cured-Venus & LAC-Cerulean	LAC	G1905 cured	OD600	Absorbance (600 nm)	1.74982	0.0581
G1905-Venus	None	G1905	OD600	Absorbance (600 nm)	1.74982	0.0573
LAC-Venus	None	LAC	OD600	Absorbance (600 nm)	1.74982	0.0576
G1905 cured-Venus	None	G1905 cured	OD600	Absorbance (600 nm)	1.74982	0.0575
LAC-Venus & G1905 cured-Cerulean	G1905 cured	LAC	OD600	Absorbance (600 nm)	1.74982	0.0589
G1905 cured-Venus & LAC-Cerulean	LAC	G1905 cured	OD600	Absorbance (600 nm)	1.74982	0.0588
G1905-Venus	None	G1905	OD600	Absorbance (600 nm)	1.74982	0.0587
LAC-Venus	None	LAC	OD600	Absorbance (600 nm)	1.74982	0.0584
G1905 cured-Venus	None	G1905 cured	OD600	Absorbance (600 nm)	1.74982	0.0583
LAC-Venus & G1905 cured-Cerulean	G1905 cured	LAC	OD600	Absorbance (600 nm)	1.74982	0.0589
G1905 cured-Venus & LAC-Cerulean	LAC	G1905 cured	OD600	Absorbance (600 nm)	1.74982	0.059
G1905-Venus	None	G1905	OD600	Absorbance (600 nm)	1.74982	0.0577
LAC-Venus	None	LAC	OD600	Absorbance (600 nm)	1.74982	0.0575
G1905 cured-Venus	None	G1905 cured	OD600	Absorbance (600 nm)	1.74982	0.0587
LAC-Venus & G1905-Cerulean	G1905	LAC	OD600	Absorbance (600 nm)	1.99981	0.0603
G1905-Venus & LAC-Cerulean	LAC	G1905	OD600	Absorbance (600 nm)	1.99981	0.0581
G1905-Cerulean	G1905	None	OD600	Absorbance (600 nm)	1.99981	0.0573
LAC-Cerulean	LAC	None	OD600	Absorbance (600 nm)	1.99981	0.0597
G1905 cured-Cerulean	G1905 cured	None	OD600	Absorbance (600 nm)	1.99981	0.0594
None	None	None	OD600	Absorbance (600 nm)	1.99981	0.0569
LAC-Venus & G1905-Cerulean	G1905	LAC	OD600	Absorbance (600 nm)	1.99981	0.0595
G1905-Venus & LAC-Cerulean	LAC	G1905	OD600	Absorbance (600 nm)	1.99981	0.0582
G1905-Cerulean	G1905	None	OD600	Absorbance (600 nm)	1.99981	0.0581
LAC-Cerulean	LAC	None	OD600	Absorbance (600 nm)	1.99981	0.0585
G1905 cured-Cerulean	G1905 cured	None	OD600	Absorbance (600 nm)	1.99981	0.0579
None	None	None	OD600	Absorbance (600 nm)	1.99981	0.0579
LAC-Venus & G1905-Cerulean	G1905	LAC	OD600	Absorbance (600 nm)	1.99981	0.0586
G1905-Venus & LAC-Cerulean	LAC	G1905	OD600	Absorbance (600 nm)	1.99981	0.0587
G1905-Cerulean	G1905	None	OD600	Absorbance (600 nm)	1.99981	0.0569
LAC-Cerulean	LAC	None	OD600	Absorbance (600 nm)	1.99981	0.058
G1905 cured-Cerulean	G1905 cured	None	OD600	Absorbance (600 nm)	1.99981	0.0578
None	None	None	OD600	Absorbance (600 nm)	1.99981	0.0584
LAC-Venus & G1905 cured-Cerulean	G1905 cured	LAC	OD600	Absorbance (600 nm)	1.99981	0.0582
G1905 cured-Venus & LAC-Cerulean	LAC	G1905 cured	OD600	Absorbance (600 nm)	1.99981	0.0581
G1905-Venus	None	G1905	OD600	Absorbance (600 nm)	1.99981	0.0575
LAC-Venus	None	LAC	OD600	Absorbance (600 nm)	1.99981	0.0578
G1905 cured-Venus	None	G1905 cured	OD600	Absorbance (600 nm)	1.99981	0.0576
LAC-Venus & G1905 cured-Cerulean	G1905 cured	LAC	OD600	Absorbance (600 nm)	1.99981	0.059
G1905 cured-Venus & LAC-Cerulean	LAC	G1905 cured	OD600	Absorbance (600 nm)	1.99981	0.0601
G1905-Venus	None	G1905	OD600	Absorbance (600 nm)	1.99981	0.0589
LAC-Venus	None	LAC	OD600	Absorbance (600 nm)	1.99981	0.0587
G1905 cured-Venus	None	G1905 cured	OD600	Absorbance (600 nm)	1.99981	0.0585
LAC-Venus & G1905 cured-Cerulean	G1905 cured	LAC	OD600	Absorbance (600 nm)	1.99981	0.0591
G1905 cured-Venus & LAC-Cerulean	LAC	G1905 cured	OD600	Absorbance (600 nm)	1.99981	0.059
G1905-Venus	None	G1905	OD600	Absorbance (600 nm)	1.99981	0.058
LAC-Venus	None	LAC	OD600	Absorbance (600 nm)	1.99981	0.0578
G1905 cured-Venus	None	G1905 cured	OD600	Absorbance (600 nm)	1.99981	0.0587
LAC-Venus & G1905-Cerulean	G1905	LAC	OD600	Absorbance (600 nm)	2.2498	0.0605
G1905-Venus & LAC-Cerulean	LAC	G1905	OD600	Absorbance (600 nm)	2.2498	0.0582
G1905-Cerulean	G1905	None	OD600	Absorbance (600 nm)	2.2498	0.0575
LAC-Cerulean	LAC	None	OD600	Absorbance (600 nm)	2.2498	0.06
G1905 cured-Cerulean	G1905 cured	None	OD600	Absorbance (600 nm)	2.2498	0.0594
None	None	None	OD600	Absorbance (600 nm)	2.2498	0.057
LAC-Venus & G1905-Cerulean	G1905	LAC	OD600	Absorbance (600 nm)	2.2498	0.0597
G1905-Venus & LAC-Cerulean	LAC	G1905	OD600	Absorbance (600 nm)	2.2498	0.0585
G1905-Cerulean	G1905	None	OD600	Absorbance (600 nm)	2.2498	0.0583
LAC-Cerulean	LAC	None	OD600	Absorbance (600 nm)	2.2498	0.0588
G1905 cured-Cerulean	G1905 cured	None	OD600	Absorbance (600 nm)	2.2498	0.0579
None	None	None	OD600	Absorbance (600 nm)	2.2498	0.0578
LAC-Venus & G1905-Cerulean	G1905	LAC	OD600	Absorbance (600 nm)	2.2498	0.0588
G1905-Venus & LAC-Cerulean	LAC	G1905	OD600	Absorbance (600 nm)	2.2498	0.0588
G1905-Cerulean	G1905	None	OD600	Absorbance (600 nm)	2.2498	0.0572
LAC-Cerulean	LAC	None	OD600	Absorbance (600 nm)	2.2498	0.058
G1905 cured-Cerulean	G1905 cured	None	OD600	Absorbance (600 nm)	2.2498	0.0578
None	None	None	OD600	Absorbance (600 nm)	2.2498	0.0582
LAC-Venus & G1905 cured-Cerulean	G1905 cured	LAC	OD600	Absorbance (600 nm)	2.2498	0.0605
G1905 cured-Venus & LAC-Cerulean	LAC	G1905 cured	OD600	Absorbance (600 nm)	2.2498	0.0584
G1905-Venus	None	G1905	OD600	Absorbance (600 nm)	2.2498	0.0577
LAC-Venus	None	LAC	OD600	Absorbance (600 nm)	2.2498	0.0581
G1905 cured-Venus	None	G1905 cured	OD600	Absorbance (600 nm)	2.2498	0.0578
LAC-Venus & G1905 cured-Cerulean	G1905 cured	LAC	OD600	Absorbance (600 nm)	2.2498	0.0591
G1905 cured-Venus & LAC-Cerulean	LAC	G1905 cured	OD600	Absorbance (600 nm)	2.2498	0.0618
G1905-Venus	None	G1905	OD600	Absorbance (600 nm)	2.2498	0.0591
LAC-Venus	None	LAC	OD600	Absorbance (600 nm)	2.2498	0.0588
G1905 cured-Venus	None	G1905 cured	OD600	Absorbance (600 nm)	2.2498	0.0585
LAC-Venus & G1905 cured-Cerulean	G1905 cured	LAC	OD600	Absorbance (600 nm)	2.2498	0.0591
G1905 cured-Venus & LAC-Cerulean	LAC	G1905 cured	OD600	Absorbance (600 nm)	2.2498	0.0593
G1905-Venus	None	G1905	OD600	Absorbance (600 nm)	2.2498	0.0582
LAC-Venus	None	LAC	OD600	Absorbance (600 nm)	2.2498	0.0581
G1905 cured-Venus	None	G1905 cured	OD600	Absorbance (600 nm)	2.2498	0.0589
LAC-Venus & G1905-Cerulean	G1905	LAC	OD600	Absorbance (600 nm)	2.49978	0.061
G1905-Venus & LAC-Cerulean	LAC	G1905	OD600	Absorbance (600 nm)	2.49978	0.0586
G1905-Cerulean	G1905	None	OD600	Absorbance (600 nm)	2.49978	0.0579
LAC-Cerulean	LAC	None	OD600	Absorbance (600 nm)	2.49978	0.0603
G1905 cured-Cerulean	G1905 cured	None	OD600	Absorbance (600 nm)	2.49978	0.0597
None	None	None	OD600	Absorbance (600 nm)	2.49978	0.0572
LAC-Venus & G1905-Cerulean	G1905	LAC	OD600	Absorbance (600 nm)	2.49978	0.0602
G1905-Venus & LAC-Cerulean	LAC	G1905	OD600	Absorbance (600 nm)	2.49978	0.0588
G1905-Cerulean	G1905	None	OD600	Absorbance (600 nm)	2.49978	0.0586
LAC-Cerulean	LAC	None	OD600	Absorbance (600 nm)	2.49978	0.0591
G1905 cured-Cerulean	G1905 cured	None	OD600	Absorbance (600 nm)	2.49978	0.0584
None	None	None	OD600	Absorbance (600 nm)	2.49978	0.0579
LAC-Venus & G1905-Cerulean	G1905	LAC	OD600	Absorbance (600 nm)	2.49978	0.0593
G1905-Venus & LAC-Cerulean	LAC	G1905	OD600	Absorbance (600 nm)	2.49978	0.0592
G1905-Cerulean	G1905	None	OD600	Absorbance (600 nm)	2.49978	0.0575
LAC-Cerulean	LAC	None	OD600	Absorbance (600 nm)	2.49978	0.0585
G1905 cured-Cerulean	G1905 cured	None	OD600	Absorbance (600 nm)	2.49978	0.0582
None	None	None	OD600	Absorbance (600 nm)	2.49978	0.0583
LAC-Venus & G1905 cured-Cerulean	G1905 cured	LAC	OD600	Absorbance (600 nm)	2.49978	0.0585
G1905 cured-Venus & LAC-Cerulean	LAC	G1905 cured	OD600	Absorbance (600 nm)	2.49978	0.0587
G1905-Venus	None	G1905	OD600	Absorbance (600 nm)	2.49978	0.0579
LAC-Venus	None	LAC	OD600	Absorbance (600 nm)	2.49978	0.0586
G1905 cured-Venus	None	G1905 cured	OD600	Absorbance (600 nm)	2.49978	0.0581
LAC-Venus & G1905 cured-Cerulean	G1905 cured	LAC	OD600	Absorbance (600 nm)	2.49978	0.0595
G1905 cured-Venus & LAC-Cerulean	LAC	G1905 cured	OD600	Absorbance (600 nm)	2.49978	0.0615
G1905-Venus	None	G1905	OD600	Absorbance (600 nm)	2.49978	0.0594
LAC-Venus	None	LAC	OD600	Absorbance (600 nm)	2.49978	0.0592
G1905 cured-Venus	None	G1905 cured	OD600	Absorbance (600 nm)	2.49978	0.0588
LAC-Venus & G1905 cured-Cerulean	G1905 cured	LAC	OD600	Absorbance (600 nm)	2.49978	0.0593
G1905 cured-Venus & LAC-Cerulean	LAC	G1905 cured	OD600	Absorbance (600 nm)	2.49978	0.0596
G1905-Venus	None	G1905	OD600	Absorbance (600 nm)	2.49978	0.0584
LAC-Venus	None	LAC	OD600	Absorbance (600 nm)	2.49978	0.0586
G1905 cured-Venus	None	G1905 cured	OD600	Absorbance (600 nm)	2.49978	0.0592
LAC-Venus & G1905-Cerulean	G1905	LAC	OD600	Absorbance (600 nm)	2.74977	0.0616
G1905-Venus & LAC-Cerulean	LAC	G1905	OD600	Absorbance (600 nm)	2.74977	0.059
G1905-Cerulean	G1905	None	OD600	Absorbance (600 nm)	2.74977	0.0584
LAC-Cerulean	LAC	None	OD600	Absorbance (600 nm)	2.74977	0.0606
G1905 cured-Cerulean	G1905 cured	None	OD600	Absorbance (600 nm)	2.74977	0.0599
None	None	None	OD600	Absorbance (600 nm)	2.74977	0.057
LAC-Venus & G1905-Cerulean	G1905	LAC	OD600	Absorbance (600 nm)	2.74977	0.0605
G1905-Venus & LAC-Cerulean	LAC	G1905	OD600	Absorbance (600 nm)	2.74977	0.0592
G1905-Cerulean	G1905	None	OD600	Absorbance (600 nm)	2.74977	0.059
LAC-Cerulean	LAC	None	OD600	Absorbance (600 nm)	2.74977	0.0597
G1905 cured-Cerulean	G1905 cured	None	OD600	Absorbance (600 nm)	2.74977	0.0585
None	None	None	OD600	Absorbance (600 nm)	2.74977	0.0579
LAC-Venus & G1905-Cerulean	G1905	LAC	OD600	Absorbance (600 nm)	2.74977	0.0597
G1905-Venus & LAC-Cerulean	LAC	G1905	OD600	Absorbance (600 nm)	2.74977	0.0597
G1905-Cerulean	G1905	None	OD600	Absorbance (600 nm)	2.74977	0.0579
LAC-Cerulean	LAC	None	OD600	Absorbance (600 nm)	2.74977	0.059
G1905 cured-Cerulean	G1905 cured	None	OD600	Absorbance (600 nm)	2.74977	0.0584
None	None	None	OD600	Absorbance (600 nm)	2.74977	0.0585
LAC-Venus & G1905 cured-Cerulean	G1905 cured	LAC	OD600	Absorbance (600 nm)	2.74977	0.0619
G1905 cured-Venus & LAC-Cerulean	LAC	G1905 cured	OD600	Absorbance (600 nm)	2.74977	0.0593
G1905-Venus	None	G1905	OD600	Absorbance (600 nm)	2.74977	0.0586
LAC-Venus	None	LAC	OD600	Absorbance (600 nm)	2.74977	0.0594
G1905 cured-Venus	None	G1905 cured	OD600	Absorbance (600 nm)	2.74977	0.0585
LAC-Venus & G1905 cured-Cerulean	G1905 cured	LAC	OD600	Absorbance (600 nm)	2.74977	0.0597
G1905 cured-Venus & LAC-Cerulean	LAC	G1905 cured	OD600	Absorbance (600 nm)	2.74977	0.0613
G1905-Venus	None	G1905	OD600	Absorbance (600 nm)	2.74977	0.0597
LAC-Venus	None	LAC	OD600	Absorbance (600 nm)	2.74977	0.0599
G1905 cured-Venus	None	G1905 cured	OD600	Absorbance (600 nm)	2.74977	0.0592
LAC-Venus & G1905 cured-Cerulean	G1905 cured	LAC	OD600	Absorbance (600 nm)	2.74977	0.0598
G1905 cured-Venus & LAC-Cerulean	LAC	G1905 cured	OD600	Absorbance (600 nm)	2.74977	0.0601
G1905-Venus	None	G1905	OD600	Absorbance (600 nm)	2.74977	0.0589
LAC-Venus	None	LAC	OD600	Absorbance (600 nm)	2.74977	0.0593
G1905 cured-Venus	None	G1905 cured	OD600	Absorbance (600 nm)	2.74977	0.0594
LAC-Venus & G1905-Cerulean	G1905	LAC	OD600	Absorbance (600 nm)	2.99976	0.0629
G1905-Venus & LAC-Cerulean	LAC	G1905	OD600	Absorbance (600 nm)	2.99976	0.0608
G1905-Cerulean	G1905	None	OD600	Absorbance (600 nm)	2.99976	0.0591
LAC-Cerulean	LAC	None	OD600	Absorbance (600 nm)	2.99976	0.061
G1905 cured-Cerulean	G1905 cured	None	OD600	Absorbance (600 nm)	2.99976	0.0603
None	None	None	OD600	Absorbance (600 nm)	2.99976	0.0571
LAC-Venus & G1905-Cerulean	G1905	LAC	OD600	Absorbance (600 nm)	2.99976	0.0613
G1905-Venus & LAC-Cerulean	LAC	G1905	OD600	Absorbance (600 nm)	2.99976	0.06
G1905-Cerulean	G1905	None	OD600	Absorbance (600 nm)	2.99976	0.0595
LAC-Cerulean	LAC	None	OD600	Absorbance (600 nm)	2.99976	0.0605
G1905 cured-Cerulean	G1905 cured	None	OD600	Absorbance (600 nm)	2.99976	0.059
None	None	None	OD600	Absorbance (600 nm)	2.99976	0.058
LAC-Venus & G1905-Cerulean	G1905	LAC	OD600	Absorbance (600 nm)	2.99976	0.0606
G1905-Venus & LAC-Cerulean	LAC	G1905	OD600	Absorbance (600 nm)	2.99976	0.0602
G1905-Cerulean	G1905	None	OD600	Absorbance (600 nm)	2.99976	0.0589
LAC-Cerulean	LAC	None	OD600	Absorbance (600 nm)	2.99976	0.0597
G1905 cured-Cerulean	G1905 cured	None	OD600	Absorbance (600 nm)	2.99976	0.0588
None	None	None	OD600	Absorbance (600 nm)	2.99976	0.0584
LAC-Venus & G1905 cured-Cerulean	G1905 cured	LAC	OD600	Absorbance (600 nm)	2.99976	0.0618
G1905 cured-Venus & LAC-Cerulean	LAC	G1905 cured	OD600	Absorbance (600 nm)	2.99976	0.06
G1905-Venus	None	G1905	OD600	Absorbance (600 nm)	2.99976	0.0592
LAC-Venus	None	LAC	OD600	Absorbance (600 nm)	2.99976	0.0606
G1905 cured-Venus	None	G1905 cured	OD600	Absorbance (600 nm)	2.99976	0.0591
LAC-Venus & G1905 cured-Cerulean	G1905 cured	LAC	OD600	Absorbance (600 nm)	2.99976	0.0603
G1905 cured-Venus & LAC-Cerulean	LAC	G1905 cured	OD600	Absorbance (600 nm)	2.99976	0.0621
G1905-Venus	None	G1905	OD600	Absorbance (600 nm)	2.99976	0.0603
LAC-Venus	None	LAC	OD600	Absorbance (600 nm)	2.99976	0.061
G1905 cured-Venus	None	G1905 cured	OD600	Absorbance (600 nm)	2.99976	0.0596
LAC-Venus & G1905 cured-Cerulean	G1905 cured	LAC	OD600	Absorbance (600 nm)	2.99976	0.0602
G1905 cured-Venus & LAC-Cerulean	LAC	G1905 cured	OD600	Absorbance (600 nm)	2.99976	0.0606
G1905-Venus	None	G1905	OD600	Absorbance (600 nm)	2.99976	0.0595
LAC-Venus	None	LAC	OD600	Absorbance (600 nm)	2.99976	0.0605
G1905 cured-Venus	None	G1905 cured	OD600	Absorbance (600 nm)	2.99976	0.0599
LAC-Venus & G1905-Cerulean	G1905	LAC	OD600	Absorbance (600 nm)	3.24975	0.0651
G1905-Venus & LAC-Cerulean	LAC	G1905	OD600	Absorbance (600 nm)	3.24975	0.0631
G1905-Cerulean	G1905	None	OD600	Absorbance (600 nm)	3.24975	0.0603
LAC-Cerulean	LAC	None	OD600	Absorbance (600 nm)	3.24975	0.062
G1905 cured-Cerulean	G1905 cured	None	OD600	Absorbance (600 nm)	3.24975	0.0612
None	None	None	OD600	Absorbance (600 nm)	3.24975	0.057
LAC-Venus & G1905-Cerulean	G1905	LAC	OD600	Absorbance (600 nm)	3.24975	0.0627
G1905-Venus & LAC-Cerulean	LAC	G1905	OD600	Absorbance (600 nm)	3.24975	0.0614
G1905-Cerulean	G1905	None	OD600	Absorbance (600 nm)	3.24975	0.0606
LAC-Cerulean	LAC	None	OD600	Absorbance (600 nm)	3.24975	0.062
G1905 cured-Cerulean	G1905 cured	None	OD600	Absorbance (600 nm)	3.24975	0.0596
None	None	None	OD600	Absorbance (600 nm)	3.24975	0.058
LAC-Venus & G1905-Cerulean	G1905	LAC	OD600	Absorbance (600 nm)	3.24975	0.0617
G1905-Venus & LAC-Cerulean	LAC	G1905	OD600	Absorbance (600 nm)	3.24975	0.0615
G1905-Cerulean	G1905	None	OD600	Absorbance (600 nm)	3.24975	0.0601
LAC-Cerulean	LAC	None	OD600	Absorbance (600 nm)	3.24975	0.061
G1905 cured-Cerulean	G1905 cured	None	OD600	Absorbance (600 nm)	3.24975	0.0594
None	None	None	OD600	Absorbance (600 nm)	3.24975	0.0585
LAC-Venus & G1905 cured-Cerulean	G1905 cured	LAC	OD600	Absorbance (600 nm)	3.24975	0.0603
G1905 cured-Venus & LAC-Cerulean	LAC	G1905 cured	OD600	Absorbance (600 nm)	3.24975	0.0613
G1905-Venus	None	G1905	OD600	Absorbance (600 nm)	3.24975	0.0604
LAC-Venus	None	LAC	OD600	Absorbance (600 nm)	3.24975	0.0632
G1905 cured-Venus	None	G1905 cured	OD600	Absorbance (600 nm)	3.24975	0.0599
LAC-Venus & G1905 cured-Cerulean	G1905 cured	LAC	OD600	Absorbance (600 nm)	3.24975	0.0614
G1905 cured-Venus & LAC-Cerulean	LAC	G1905 cured	OD600	Absorbance (600 nm)	3.24975	0.0622
G1905-Venus	None	G1905	OD600	Absorbance (600 nm)	3.24975	0.0614
LAC-Venus	None	LAC	OD600	Absorbance (600 nm)	3.24975	0.063
G1905 cured-Venus	None	G1905 cured	OD600	Absorbance (600 nm)	3.24975	0.0604
LAC-Venus & G1905 cured-Cerulean	G1905 cured	LAC	OD600	Absorbance (600 nm)	3.24975	0.0612
G1905 cured-Venus & LAC-Cerulean	LAC	G1905 cured	OD600	Absorbance (600 nm)	3.24975	0.0618
G1905-Venus	None	G1905	OD600	Absorbance (600 nm)	3.24975	0.0607
LAC-Venus	None	LAC	OD600	Absorbance (600 nm)	3.24975	0.0628
G1905 cured-Venus	None	G1905 cured	OD600	Absorbance (600 nm)	3.24975	0.0606
LAC-Venus & G1905-Cerulean	G1905	LAC	OD600	Absorbance (600 nm)	3.49973	0.0689
G1905-Venus & LAC-Cerulean	LAC	G1905	OD600	Absorbance (600 nm)	3.49973	0.0656
G1905-Cerulean	G1905	None	OD600	Absorbance (600 nm)	3.49973	0.0626
LAC-Cerulean	LAC	None	OD600	Absorbance (600 nm)	3.49973	0.0635
G1905 cured-Cerulean	G1905 cured	None	OD600	Absorbance (600 nm)	3.49973	0.0627
None	None	None	OD600	Absorbance (600 nm)	3.49973	0.0571
LAC-Venus & G1905-Cerulean	G1905	LAC	OD600	Absorbance (600 nm)	3.49973	0.0648
G1905-Venus & LAC-Cerulean	LAC	G1905	OD600	Absorbance (600 nm)	3.49973	0.0634
G1905-Cerulean	G1905	None	OD600	Absorbance (600 nm)	3.49973	0.0624
LAC-Cerulean	LAC	None	OD600	Absorbance (600 nm)	3.49973	0.0643
G1905 cured-Cerulean	G1905 cured	None	OD600	Absorbance (600 nm)	3.49973	0.0608
None	None	None	OD600	Absorbance (600 nm)	3.49973	0.058
LAC-Venus & G1905-Cerulean	G1905	LAC	OD600	Absorbance (600 nm)	3.49973	0.0638
G1905-Venus & LAC-Cerulean	LAC	G1905	OD600	Absorbance (600 nm)	3.49973	0.0636
G1905-Cerulean	G1905	None	OD600	Absorbance (600 nm)	3.49973	0.0622
LAC-Cerulean	LAC	None	OD600	Absorbance (600 nm)	3.49973	0.0631
G1905 cured-Cerulean	G1905 cured	None	OD600	Absorbance (600 nm)	3.49973	0.0606
None	None	None	OD600	Absorbance (600 nm)	3.49973	0.0585
LAC-Venus & G1905 cured-Cerulean	G1905 cured	LAC	OD600	Absorbance (600 nm)	3.49973	0.0618
G1905 cured-Venus & LAC-Cerulean	LAC	G1905 cured	OD600	Absorbance (600 nm)	3.49973	0.0633
G1905-Venus	None	G1905	OD600	Absorbance (600 nm)	3.49973	0.0626
LAC-Venus	None	LAC	OD600	Absorbance (600 nm)	3.49973	0.0674
G1905 cured-Venus	None	G1905 cured	OD600	Absorbance (600 nm)	3.49973	0.0613
LAC-Venus & G1905 cured-Cerulean	G1905 cured	LAC	OD600	Absorbance (600 nm)	3.49973	0.0629
G1905 cured-Venus & LAC-Cerulean	LAC	G1905 cured	OD600	Absorbance (600 nm)	3.49973	0.0638
G1905-Venus	None	G1905	OD600	Absorbance (600 nm)	3.49973	0.0629
LAC-Venus	None	LAC	OD600	Absorbance (600 nm)	3.49973	0.0665
G1905 cured-Venus	None	G1905 cured	OD600	Absorbance (600 nm)	3.49973	0.0617
LAC-Venus & G1905 cured-Cerulean	G1905 cured	LAC	OD600	Absorbance (600 nm)	3.49973	0.0627
G1905 cured-Venus & LAC-Cerulean	LAC	G1905 cured	OD600	Absorbance (600 nm)	3.49973	0.0635
G1905-Venus	None	G1905	OD600	Absorbance (600 nm)	3.49973	0.0625
LAC-Venus	None	LAC	OD600	Absorbance (600 nm)	3.49973	0.0666
G1905 cured-Venus	None	G1905 cured	OD600	Absorbance (600 nm)	3.49973	0.0618
LAC-Venus & G1905-Cerulean	G1905	LAC	OD600	Absorbance (600 nm)	3.74972	0.0756
G1905-Venus & LAC-Cerulean	LAC	G1905	OD600	Absorbance (600 nm)	3.74972	0.0677
G1905-Cerulean	G1905	None	OD600	Absorbance (600 nm)	3.74972	0.0663
LAC-Cerulean	LAC	None	OD600	Absorbance (600 nm)	3.74972	0.0659
G1905 cured-Cerulean	G1905 cured	None	OD600	Absorbance (600 nm)	3.74972	0.0651
None	None	None	OD600	Absorbance (600 nm)	3.74972	0.0571
LAC-Venus & G1905-Cerulean	G1905	LAC	OD600	Absorbance (600 nm)	3.74972	0.0684
G1905-Venus & LAC-Cerulean	LAC	G1905	OD600	Absorbance (600 nm)	3.74972	0.0669
G1905-Cerulean	G1905	None	OD600	Absorbance (600 nm)	3.74972	0.065
LAC-Cerulean	LAC	None	OD600	Absorbance (600 nm)	3.74972	0.0682
G1905 cured-Cerulean	G1905 cured	None	OD600	Absorbance (600 nm)	3.74972	0.0628
None	None	None	OD600	Absorbance (600 nm)	3.74972	0.0581
LAC-Venus & G1905-Cerulean	G1905	LAC	OD600	Absorbance (600 nm)	3.74972	0.0675
G1905-Venus & LAC-Cerulean	LAC	G1905	OD600	Absorbance (600 nm)	3.74972	0.0669
G1905-Cerulean	G1905	None	OD600	Absorbance (600 nm)	3.74972	0.0665
LAC-Cerulean	LAC	None	OD600	Absorbance (600 nm)	3.74972	0.0667
G1905 cured-Cerulean	G1905 cured	None	OD600	Absorbance (600 nm)	3.74972	0.0626
None	None	None	OD600	Absorbance (600 nm)	3.74972	0.0586
LAC-Venus & G1905 cured-Cerulean	G1905 cured	LAC	OD600	Absorbance (600 nm)	3.74972	0.0646
G1905 cured-Venus & LAC-Cerulean	LAC	G1905 cured	OD600	Absorbance (600 nm)	3.74972	0.0671
G1905-Venus	None	G1905	OD600	Absorbance (600 nm)	3.74972	0.0662
LAC-Venus	None	LAC	OD600	Absorbance (600 nm)	3.74972	0.0746
G1905 cured-Venus	None	G1905 cured	OD600	Absorbance (600 nm)	3.74972	0.0639
LAC-Venus & G1905 cured-Cerulean	G1905 cured	LAC	OD600	Absorbance (600 nm)	3.74972	0.0654
G1905 cured-Venus & LAC-Cerulean	LAC	G1905 cured	OD600	Absorbance (600 nm)	3.74972	0.066
G1905-Venus	None	G1905	OD600	Absorbance (600 nm)	3.74972	0.066
LAC-Venus	None	LAC	OD600	Absorbance (600 nm)	3.74972	0.0723
G1905 cured-Venus	None	G1905 cured	OD600	Absorbance (600 nm)	3.74972	0.0642
LAC-Venus & G1905 cured-Cerulean	G1905 cured	LAC	OD600	Absorbance (600 nm)	3.74972	0.0651
G1905 cured-Venus & LAC-Cerulean	LAC	G1905 cured	OD600	Absorbance (600 nm)	3.74972	0.0666
G1905-Venus	None	G1905	OD600	Absorbance (600 nm)	3.74972	0.0657
LAC-Venus	None	LAC	OD600	Absorbance (600 nm)	3.74972	0.0732
G1905 cured-Venus	None	G1905 cured	OD600	Absorbance (600 nm)	3.74972	0.0639
LAC-Venus & G1905-Cerulean	G1905	LAC	OD600	Absorbance (600 nm)	3.99971	0.0877
G1905-Venus & LAC-Cerulean	LAC	G1905	OD600	Absorbance (600 nm)	3.99971	0.0756
G1905-Cerulean	G1905	None	OD600	Absorbance (600 nm)	3.99971	0.0735
LAC-Cerulean	LAC	None	OD600	Absorbance (600 nm)	3.99971	0.0701
G1905 cured-Cerulean	G1905 cured	None	OD600	Absorbance (600 nm)	3.99971	0.0695
None	None	None	OD600	Absorbance (600 nm)	3.99971	0.0571
LAC-Venus & G1905-Cerulean	G1905	LAC	OD600	Absorbance (600 nm)	3.99971	0.0741
G1905-Venus & LAC-Cerulean	LAC	G1905	OD600	Absorbance (600 nm)	3.99971	0.0731
G1905-Cerulean	G1905	None	OD600	Absorbance (600 nm)	3.99971	0.0699
LAC-Cerulean	LAC	None	OD600	Absorbance (600 nm)	3.99971	0.0753
G1905 cured-Cerulean	G1905 cured	None	OD600	Absorbance (600 nm)	3.99971	0.0658
None	None	None	OD600	Absorbance (600 nm)	3.99971	0.0581
LAC-Venus & G1905-Cerulean	G1905	LAC	OD600	Absorbance (600 nm)	3.99971	0.0734
G1905-Venus & LAC-Cerulean	LAC	G1905	OD600	Absorbance (600 nm)	3.99971	0.0729
G1905-Cerulean	G1905	None	OD600	Absorbance (600 nm)	3.99971	0.0737
LAC-Cerulean	LAC	None	OD600	Absorbance (600 nm)	3.99971	0.0723
G1905 cured-Cerulean	G1905 cured	None	OD600	Absorbance (600 nm)	3.99971	0.0659
None	None	None	OD600	Absorbance (600 nm)	3.99971	0.0585
LAC-Venus & G1905 cured-Cerulean	G1905 cured	LAC	OD600	Absorbance (600 nm)	3.99971	0.0679
G1905 cured-Venus & LAC-Cerulean	LAC	G1905 cured	OD600	Absorbance (600 nm)	3.99971	0.0736
G1905-Venus	None	G1905	OD600	Absorbance (600 nm)	3.99971	0.0723
LAC-Venus	None	LAC	OD600	Absorbance (600 nm)	3.99971	0.0863
G1905 cured-Venus	None	G1905 cured	OD600	Absorbance (600 nm)	3.99971	0.0682
LAC-Venus & G1905 cured-Cerulean	G1905 cured	LAC	OD600	Absorbance (600 nm)	3.99971	0.0691
G1905 cured-Venus & LAC-Cerulean	LAC	G1905 cured	OD600	Absorbance (600 nm)	3.99971	0.0702
G1905-Venus	None	G1905	OD600	Absorbance (600 nm)	3.99971	0.0709
LAC-Venus	None	LAC	OD600	Absorbance (600 nm)	3.99971	0.0821
G1905 cured-Venus	None	G1905 cured	OD600	Absorbance (600 nm)	3.99971	0.0681
LAC-Venus & G1905 cured-Cerulean	G1905 cured	LAC	OD600	Absorbance (600 nm)	3.99971	0.0689
G1905 cured-Venus & LAC-Cerulean	LAC	G1905 cured	OD600	Absorbance (600 nm)	3.99971	0.0717
G1905-Venus	None	G1905	OD600	Absorbance (600 nm)	3.99971	0.0709
LAC-Venus	None	LAC	OD600	Absorbance (600 nm)	3.99971	0.0838
G1905 cured-Venus	None	G1905 cured	OD600	Absorbance (600 nm)	3.99971	0.0675
LAC-Venus & G1905-Cerulean	G1905	LAC	OD600	Absorbance (600 nm)	4.2497	0.1069
G1905-Venus & LAC-Cerulean	LAC	G1905	OD600	Absorbance (600 nm)	4.2497	0.0877
G1905-Cerulean	G1905	None	OD600	Absorbance (600 nm)	4.2497	0.0853
LAC-Cerulean	LAC	None	OD600	Absorbance (600 nm)	4.2497	0.0764
G1905 cured-Cerulean	G1905 cured	None	OD600	Absorbance (600 nm)	4.2497	0.0774
None	None	None	OD600	Absorbance (600 nm)	4.2497	0.0574
LAC-Venus & G1905-Cerulean	G1905	LAC	OD600	Absorbance (600 nm)	4.2497	0.0832
G1905-Venus & LAC-Cerulean	LAC	G1905	OD600	Absorbance (600 nm)	4.2497	0.0834
G1905-Cerulean	G1905	None	OD600	Absorbance (600 nm)	4.2497	0.078
LAC-Cerulean	LAC	None	OD600	Absorbance (600 nm)	4.2497	0.0864
G1905 cured-Cerulean	G1905 cured	None	OD600	Absorbance (600 nm)	4.2497	0.0713
None	None	None	OD600	Absorbance (600 nm)	4.2497	0.0581
LAC-Venus & G1905-Cerulean	G1905	LAC	OD600	Absorbance (600 nm)	4.2497	0.0826
G1905-Venus & LAC-Cerulean	LAC	G1905	OD600	Absorbance (600 nm)	4.2497	0.0829
G1905-Cerulean	G1905	None	OD600	Absorbance (600 nm)	4.2497	0.0864
LAC-Cerulean	LAC	None	OD600	Absorbance (600 nm)	4.2497	0.0823
G1905 cured-Cerulean	G1905 cured	None	OD600	Absorbance (600 nm)	4.2497	0.0718
None	None	None	OD600	Absorbance (600 nm)	4.2497	0.0587
LAC-Venus & G1905 cured-Cerulean	G1905 cured	LAC	OD600	Absorbance (600 nm)	4.2497	0.0739
G1905 cured-Venus & LAC-Cerulean	LAC	G1905 cured	OD600	Absorbance (600 nm)	4.2497	0.0843
G1905-Venus	None	G1905	OD600	Absorbance (600 nm)	4.2497	0.0829
LAC-Venus	None	LAC	OD600	Absorbance (600 nm)	4.2497	0.1047
G1905 cured-Venus	None	G1905 cured	OD600	Absorbance (600 nm)	4.2497	0.0756
LAC-Venus & G1905 cured-Cerulean	G1905 cured	LAC	OD600	Absorbance (600 nm)	4.2497	0.0751
G1905 cured-Venus & LAC-Cerulean	LAC	G1905 cured	OD600	Absorbance (600 nm)	4.2497	0.0777
G1905-Venus	None	G1905	OD600	Absorbance (600 nm)	4.2497	0.0794
LAC-Venus	None	LAC	OD600	Absorbance (600 nm)	4.2497	0.0977
G1905 cured-Venus	None	G1905 cured	OD600	Absorbance (600 nm)	4.2497	0.0752
LAC-Venus & G1905 cured-Cerulean	G1905 cured	LAC	OD600	Absorbance (600 nm)	4.2497	0.0751
G1905 cured-Venus & LAC-Cerulean	LAC	G1905 cured	OD600	Absorbance (600 nm)	4.2497	0.0817
G1905-Venus	None	G1905	OD600	Absorbance (600 nm)	4.2497	0.0804
LAC-Venus	None	LAC	OD600	Absorbance (600 nm)	4.2497	0.1008
G1905 cured-Venus	None	G1905 cured	OD600	Absorbance (600 nm)	4.2497	0.0737
LAC-Venus & G1905-Cerulean	G1905	LAC	OD600	Absorbance (600 nm)	4.49969	0.1335
G1905-Venus & LAC-Cerulean	LAC	G1905	OD600	Absorbance (600 nm)	4.49969	0.1083
G1905-Cerulean	G1905	None	OD600	Absorbance (600 nm)	4.49969	0.1048
LAC-Cerulean	LAC	None	OD600	Absorbance (600 nm)	4.49969	0.0868
G1905 cured-Cerulean	G1905 cured	None	OD600	Absorbance (600 nm)	4.49969	0.0904
None	None	None	OD600	Absorbance (600 nm)	4.49969	0.0572
LAC-Venus & G1905-Cerulean	G1905	LAC	OD600	Absorbance (600 nm)	4.49969	0.0981
G1905-Venus & LAC-Cerulean	LAC	G1905	OD600	Absorbance (600 nm)	4.49969	0.0999
G1905-Cerulean	G1905	None	OD600	Absorbance (600 nm)	4.49969	0.0923
LAC-Cerulean	LAC	None	OD600	Absorbance (600 nm)	4.49969	0.1047
G1905 cured-Cerulean	G1905 cured	None	OD600	Absorbance (600 nm)	4.49969	0.0805
None	None	None	OD600	Absorbance (600 nm)	4.49969	0.0582
LAC-Venus & G1905-Cerulean	G1905	LAC	OD600	Absorbance (600 nm)	4.49969	0.0966
G1905-Venus & LAC-Cerulean	LAC	G1905	OD600	Absorbance (600 nm)	4.49969	0.0986
G1905-Cerulean	G1905	None	OD600	Absorbance (600 nm)	4.49969	0.1073
LAC-Cerulean	LAC	None	OD600	Absorbance (600 nm)	4.49969	0.0977
G1905 cured-Cerulean	G1905 cured	None	OD600	Absorbance (600 nm)	4.49969	0.0824
None	None	None	OD600	Absorbance (600 nm)	4.49969	0.0586
LAC-Venus & G1905 cured-Cerulean	G1905 cured	LAC	OD600	Absorbance (600 nm)	4.49969	0.0831
G1905 cured-Venus & LAC-Cerulean	LAC	G1905 cured	OD600	Absorbance (600 nm)	4.49969	0.101
G1905-Venus	None	G1905	OD600	Absorbance (600 nm)	4.49969	0.1
LAC-Venus	None	LAC	OD600	Absorbance (600 nm)	4.49969	0.1306
G1905 cured-Venus	None	G1905 cured	OD600	Absorbance (600 nm)	4.49969	0.0877
LAC-Venus & G1905 cured-Cerulean	G1905 cured	LAC	OD600	Absorbance (600 nm)	4.49969	0.084
G1905 cured-Venus & LAC-Cerulean	LAC	G1905 cured	OD600	Absorbance (600 nm)	4.49969	0.0895
G1905-Venus	None	G1905	OD600	Absorbance (600 nm)	4.49969	0.0935
LAC-Venus	None	LAC	OD600	Absorbance (600 nm)	4.49969	0.121
G1905 cured-Venus	None	G1905 cured	OD600	Absorbance (600 nm)	4.49969	0.0869
LAC-Venus & G1905 cured-Cerulean	G1905 cured	LAC	OD600	Absorbance (600 nm)	4.49969	0.0849
G1905 cured-Venus & LAC-Cerulean	LAC	G1905 cured	OD600	Absorbance (600 nm)	4.49969	0.0954
G1905-Venus	None	G1905	OD600	Absorbance (600 nm)	4.49969	0.0959
LAC-Venus	None	LAC	OD600	Absorbance (600 nm)	4.49969	0.1259
G1905 cured-Venus	None	G1905 cured	OD600	Absorbance (600 nm)	4.49969	0.0846
LAC-Venus & G1905-Cerulean	G1905	LAC	OD600	Absorbance (600 nm)	4.74967	0.167
G1905-Venus & LAC-Cerulean	LAC	G1905	OD600	Absorbance (600 nm)	4.74967	0.1365
G1905-Cerulean	G1905	None	OD600	Absorbance (600 nm)	4.74967	0.1306
LAC-Cerulean	LAC	None	OD600	Absorbance (600 nm)	4.74967	0.1022
G1905 cured-Cerulean	G1905 cured	None	OD600	Absorbance (600 nm)	4.74967	0.111
None	None	None	OD600	Absorbance (600 nm)	4.74967	0.057
LAC-Venus & G1905-Cerulean	G1905	LAC	OD600	Absorbance (600 nm)	4.74967	0.1195
G1905-Venus & LAC-Cerulean	LAC	G1905	OD600	Absorbance (600 nm)	4.74967	0.1237
G1905-Cerulean	G1905	None	OD600	Absorbance (600 nm)	4.74967	0.1145
LAC-Cerulean	LAC	None	OD600	Absorbance (600 nm)	4.74967	0.1305
G1905 cured-Cerulean	G1905 cured	None	OD600	Absorbance (600 nm)	4.74967	0.0957
None	None	None	OD600	Absorbance (600 nm)	4.74967	0.058
LAC-Venus & G1905-Cerulean	G1905	LAC	OD600	Absorbance (600 nm)	4.74967	0.1177
G1905-Venus & LAC-Cerulean	LAC	G1905	OD600	Absorbance (600 nm)	4.74967	0.1213
G1905-Cerulean	G1905	None	OD600	Absorbance (600 nm)	4.74967	0.1365
LAC-Cerulean	LAC	None	OD600	Absorbance (600 nm)	4.74967	0.1202
G1905 cured-Cerulean	G1905 cured	None	OD600	Absorbance (600 nm)	4.74967	0.0991
None	None	None	OD600	Absorbance (600 nm)	4.74967	0.0586
LAC-Venus & G1905 cured-Cerulean	G1905 cured	LAC	OD600	Absorbance (600 nm)	4.74967	0.0974
G1905 cured-Venus & LAC-Cerulean	LAC	G1905 cured	OD600	Absorbance (600 nm)	4.74967	0.126
G1905-Venus	None	G1905	OD600	Absorbance (600 nm)	4.74967	0.1255
LAC-Venus	None	LAC	OD600	Absorbance (600 nm)	4.74967	0.1617
G1905 cured-Venus	None	G1905 cured	OD600	Absorbance (600 nm)	4.74967	0.1078
LAC-Venus & G1905 cured-Cerulean	G1905 cured	LAC	OD600	Absorbance (600 nm)	4.74967	0.0983
G1905 cured-Venus & LAC-Cerulean	LAC	G1905 cured	OD600	Absorbance (600 nm)	4.74967	0.1084
G1905-Venus	None	G1905	OD600	Absorbance (600 nm)	4.74967	0.1152
LAC-Venus	None	LAC	OD600	Absorbance (600 nm)	4.74967	0.1498
G1905 cured-Venus	None	G1905 cured	OD600	Absorbance (600 nm)	4.74967	0.1062
LAC-Venus & G1905 cured-Cerulean	G1905 cured	LAC	OD600	Absorbance (600 nm)	4.74967	0.1
G1905 cured-Venus & LAC-Cerulean	LAC	G1905 cured	OD600	Absorbance (600 nm)	4.74967	0.1189
G1905-Venus	None	G1905	OD600	Absorbance (600 nm)	4.74967	0.1197
LAC-Venus	None	LAC	OD600	Absorbance (600 nm)	4.74967	0.1562
G1905 cured-Venus	None	G1905 cured	OD600	Absorbance (600 nm)	4.74967	0.1024
LAC-Venus & G1905-Cerulean	G1905	LAC	OD600	Absorbance (600 nm)	4.99966	0.2086
G1905-Venus & LAC-Cerulean	LAC	G1905	OD600	Absorbance (600 nm)	4.99966	0.1695
G1905-Cerulean	G1905	None	OD600	Absorbance (600 nm)	4.99966	0.1642
LAC-Cerulean	LAC	None	OD600	Absorbance (600 nm)	4.99966	0.1239
G1905 cured-Cerulean	G1905 cured	None	OD600	Absorbance (600 nm)	4.99966	0.1386
None	None	None	OD600	Absorbance (600 nm)	4.99966	0.0573
LAC-Venus & G1905-Cerulean	G1905	LAC	OD600	Absorbance (600 nm)	4.99966	0.1473
G1905-Venus & LAC-Cerulean	LAC	G1905	OD600	Absorbance (600 nm)	4.99966	0.1523
G1905-Cerulean	G1905	None	OD600	Absorbance (600 nm)	4.99966	0.1422
LAC-Cerulean	LAC	None	OD600	Absorbance (600 nm)	4.99966	0.1621
G1905 cured-Cerulean	G1905 cured	None	OD600	Absorbance (600 nm)	4.99966	0.118
None	None	None	OD600	Absorbance (600 nm)	4.99966	0.0583
LAC-Venus & G1905-Cerulean	G1905	LAC	OD600	Absorbance (600 nm)	4.99966	0.1461
G1905-Venus & LAC-Cerulean	LAC	G1905	OD600	Absorbance (600 nm)	4.99966	0.1495
G1905-Cerulean	G1905	None	OD600	Absorbance (600 nm)	4.99966	0.1737
LAC-Cerulean	LAC	None	OD600	Absorbance (600 nm)	4.99966	0.1496
G1905 cured-Cerulean	G1905 cured	None	OD600	Absorbance (600 nm)	4.99966	0.1231
None	None	None	OD600	Absorbance (600 nm)	4.99966	0.0587
LAC-Venus & G1905 cured-Cerulean	G1905 cured	LAC	OD600	Absorbance (600 nm)	4.99966	0.1187
G1905 cured-Venus & LAC-Cerulean	LAC	G1905 cured	OD600	Absorbance (600 nm)	4.99966	0.1568
G1905-Venus	None	G1905	OD600	Absorbance (600 nm)	4.99966	0.1556
LAC-Venus	None	LAC	OD600	Absorbance (600 nm)	4.99966	0.2003
G1905 cured-Venus	None	G1905 cured	OD600	Absorbance (600 nm)	4.99966	0.132
LAC-Venus & G1905 cured-Cerulean	G1905 cured	LAC	OD600	Absorbance (600 nm)	4.99966	0.1187
G1905 cured-Venus & LAC-Cerulean	LAC	G1905 cured	OD600	Absorbance (600 nm)	4.99966	0.1326
G1905-Venus	None	G1905	OD600	Absorbance (600 nm)	4.99966	0.142
LAC-Venus	None	LAC	OD600	Absorbance (600 nm)	4.99966	0.1857
G1905 cured-Venus	None	G1905 cured	OD600	Absorbance (600 nm)	4.99966	0.131
LAC-Venus & G1905 cured-Cerulean	G1905 cured	LAC	OD600	Absorbance (600 nm)	4.99966	0.1225
G1905 cured-Venus & LAC-Cerulean	LAC	G1905 cured	OD600	Absorbance (600 nm)	4.99966	0.1476
G1905-Venus	None	G1905	OD600	Absorbance (600 nm)	4.99966	0.1482
LAC-Venus	None	LAC	OD600	Absorbance (600 nm)	4.99966	0.1939
G1905 cured-Venus	None	G1905 cured	OD600	Absorbance (600 nm)	4.99966	0.1282
LAC-Venus & G1905-Cerulean	G1905	LAC	OD600	Absorbance (600 nm)	5.24965	0.2564
G1905-Venus & LAC-Cerulean	LAC	G1905	OD600	Absorbance (600 nm)	5.24965	0.2117
G1905-Cerulean	G1905	None	OD600	Absorbance (600 nm)	5.24965	0.2078
LAC-Cerulean	LAC	None	OD600	Absorbance (600 nm)	5.24965	0.155
G1905 cured-Cerulean	G1905 cured	None	OD600	Absorbance (600 nm)	5.24965	0.1737
None	None	None	OD600	Absorbance (600 nm)	5.24965	0.0573
LAC-Venus & G1905-Cerulean	G1905	LAC	OD600	Absorbance (600 nm)	5.24965	0.1818
G1905-Venus & LAC-Cerulean	LAC	G1905	OD600	Absorbance (600 nm)	5.24965	0.1903
G1905-Cerulean	G1905	None	OD600	Absorbance (600 nm)	5.24965	0.1782
LAC-Cerulean	LAC	None	OD600	Absorbance (600 nm)	5.24965	0.2011
G1905 cured-Cerulean	G1905 cured	None	OD600	Absorbance (600 nm)	5.24965	0.1451
None	None	None	OD600	Absorbance (600 nm)	5.24965	0.0584
LAC-Venus & G1905-Cerulean	G1905	LAC	OD600	Absorbance (600 nm)	5.24965	0.1809
G1905-Venus & LAC-Cerulean	LAC	G1905	OD600	Absorbance (600 nm)	5.24965	0.1876
G1905-Cerulean	G1905	None	OD600	Absorbance (600 nm)	5.24965	0.2197
LAC-Cerulean	LAC	None	OD600	Absorbance (600 nm)	5.24965	0.1849
G1905 cured-Cerulean	G1905 cured	None	OD600	Absorbance (600 nm)	5.24965	0.1527
None	None	None	OD600	Absorbance (600 nm)	5.24965	0.0587
LAC-Venus & G1905 cured-Cerulean	G1905 cured	LAC	OD600	Absorbance (600 nm)	5.24965	0.1479
G1905 cured-Venus & LAC-Cerulean	LAC	G1905 cured	OD600	Absorbance (600 nm)	5.24965	0.1976
G1905-Venus	None	G1905	OD600	Absorbance (600 nm)	5.24965	0.1963
LAC-Venus	None	LAC	OD600	Absorbance (600 nm)	5.24965	0.2442
G1905 cured-Venus	None	G1905 cured	OD600	Absorbance (600 nm)	5.24965	0.1644
LAC-Venus & G1905 cured-Cerulean	G1905 cured	LAC	OD600	Absorbance (600 nm)	5.24965	0.1449
G1905 cured-Venus & LAC-Cerulean	LAC	G1905 cured	OD600	Absorbance (600 nm)	5.24965	0.1644
G1905-Venus	None	G1905	OD600	Absorbance (600 nm)	5.24965	0.1777
LAC-Venus	None	LAC	OD600	Absorbance (600 nm)	5.24965	0.2271
G1905 cured-Venus	None	G1905 cured	OD600	Absorbance (600 nm)	5.24965	0.1636
LAC-Venus & G1905 cured-Cerulean	G1905 cured	LAC	OD600	Absorbance (600 nm)	5.24965	0.1512
G1905 cured-Venus & LAC-Cerulean	LAC	G1905 cured	OD600	Absorbance (600 nm)	5.24965	0.1825
G1905-Venus	None	G1905	OD600	Absorbance (600 nm)	5.24965	0.1864
LAC-Venus	None	LAC	OD600	Absorbance (600 nm)	5.24965	0.2382
G1905 cured-Venus	None	G1905 cured	OD600	Absorbance (600 nm)	5.24965	0.1597
LAC-Venus & G1905-Cerulean	G1905	LAC	OD600	Absorbance (600 nm)	5.49964	0.304
G1905-Venus & LAC-Cerulean	LAC	G1905	OD600	Absorbance (600 nm)	5.49964	0.2623
G1905-Cerulean	G1905	None	OD600	Absorbance (600 nm)	5.49964	0.2562
LAC-Cerulean	LAC	None	OD600	Absorbance (600 nm)	5.49964	0.1937
G1905 cured-Cerulean	G1905 cured	None	OD600	Absorbance (600 nm)	5.49964	0.2168
None	None	None	OD600	Absorbance (600 nm)	5.49964	0.0573
LAC-Venus & G1905-Cerulean	G1905	LAC	OD600	Absorbance (600 nm)	5.49964	0.2189
G1905-Venus & LAC-Cerulean	LAC	G1905	OD600	Absorbance (600 nm)	5.49964	0.2376
G1905-Cerulean	G1905	None	OD600	Absorbance (600 nm)	5.49964	0.2273
LAC-Cerulean	LAC	None	OD600	Absorbance (600 nm)	5.49964	0.2466
G1905 cured-Cerulean	G1905 cured	None	OD600	Absorbance (600 nm)	5.49964	0.1835
None	None	None	OD600	Absorbance (600 nm)	5.49964	0.0582
LAC-Venus & G1905-Cerulean	G1905	LAC	OD600	Absorbance (600 nm)	5.49964	0.2181
G1905-Venus & LAC-Cerulean	LAC	G1905	OD600	Absorbance (600 nm)	5.49964	0.2369
G1905-Cerulean	G1905	None	OD600	Absorbance (600 nm)	5.49964	0.2702
LAC-Cerulean	LAC	None	OD600	Absorbance (600 nm)	5.49964	0.2277
G1905 cured-Cerulean	G1905 cured	None	OD600	Absorbance (600 nm)	5.49964	0.194
None	None	None	OD600	Absorbance (600 nm)	5.49964	0.0588
LAC-Venus & G1905 cured-Cerulean	G1905 cured	LAC	OD600	Absorbance (600 nm)	5.49964	0.1831
G1905 cured-Venus & LAC-Cerulean	LAC	G1905 cured	OD600	Absorbance (600 nm)	5.49964	0.2477
G1905-Venus	None	G1905	OD600	Absorbance (600 nm)	5.49964	0.2468
LAC-Venus	None	LAC	OD600	Absorbance (600 nm)	5.49964	0.29
G1905 cured-Venus	None	G1905 cured	OD600	Absorbance (600 nm)	5.49964	0.2081
LAC-Venus & G1905 cured-Cerulean	G1905 cured	LAC	OD600	Absorbance (600 nm)	5.49964	0.1769
G1905 cured-Venus & LAC-Cerulean	LAC	G1905 cured	OD600	Absorbance (600 nm)	5.49964	0.207
G1905-Venus	None	G1905	OD600	Absorbance (600 nm)	5.49964	0.224
LAC-Venus	None	LAC	OD600	Absorbance (600 nm)	5.49964	0.2725
G1905 cured-Venus	None	G1905 cured	OD600	Absorbance (600 nm)	5.49964	0.2074
LAC-Venus & G1905 cured-Cerulean	G1905 cured	LAC	OD600	Absorbance (600 nm)	5.49964	0.1845
G1905 cured-Venus & LAC-Cerulean	LAC	G1905 cured	OD600	Absorbance (600 nm)	5.49964	0.2232
G1905-Venus	None	G1905	OD600	Absorbance (600 nm)	5.49964	0.235
LAC-Venus	None	LAC	OD600	Absorbance (600 nm)	5.49964	0.2867
G1905 cured-Venus	None	G1905 cured	OD600	Absorbance (600 nm)	5.49964	0.2031
LAC-Venus & G1905-Cerulean	G1905	LAC	OD600	Absorbance (600 nm)	5.74962	0.3374
G1905-Venus & LAC-Cerulean	LAC	G1905	OD600	Absorbance (600 nm)	5.74962	0.3072
G1905-Cerulean	G1905	None	OD600	Absorbance (600 nm)	5.74962	0.2993
LAC-Cerulean	LAC	None	OD600	Absorbance (600 nm)	5.74962	0.236
G1905 cured-Cerulean	G1905 cured	None	OD600	Absorbance (600 nm)	5.74962	0.2558
None	None	None	OD600	Absorbance (600 nm)	5.74962	0.0574
LAC-Venus & G1905-Cerulean	G1905	LAC	OD600	Absorbance (600 nm)	5.74962	0.2609
G1905-Venus & LAC-Cerulean	LAC	G1905	OD600	Absorbance (600 nm)	5.74962	0.2877
G1905-Cerulean	G1905	None	OD600	Absorbance (600 nm)	5.74962	0.2882
LAC-Cerulean	LAC	None	OD600	Absorbance (600 nm)	5.74962	0.2889
G1905 cured-Cerulean	G1905 cured	None	OD600	Absorbance (600 nm)	5.74962	0.2365
None	None	None	OD600	Absorbance (600 nm)	5.74962	0.0582
LAC-Venus & G1905-Cerulean	G1905	LAC	OD600	Absorbance (600 nm)	5.74962	0.2582
G1905-Venus & LAC-Cerulean	LAC	G1905	OD600	Absorbance (600 nm)	5.74962	0.2796
G1905-Cerulean	G1905	None	OD600	Absorbance (600 nm)	5.74962	0.3119
LAC-Cerulean	LAC	None	OD600	Absorbance (600 nm)	5.74962	0.2689
G1905 cured-Cerulean	G1905 cured	None	OD600	Absorbance (600 nm)	5.74962	0.2473
None	None	None	OD600	Absorbance (600 nm)	5.74962	0.0586
LAC-Venus & G1905 cured-Cerulean	G1905 cured	LAC	OD600	Absorbance (600 nm)	5.74962	0.2265
G1905 cured-Venus & LAC-Cerulean	LAC	G1905 cured	OD600	Absorbance (600 nm)	5.74962	0.2945
G1905-Venus	None	G1905	OD600	Absorbance (600 nm)	5.74962	0.3051
LAC-Venus	None	LAC	OD600	Absorbance (600 nm)	5.74962	0.325
G1905 cured-Venus	None	G1905 cured	OD600	Absorbance (600 nm)	5.74962	0.2659
LAC-Venus & G1905 cured-Cerulean	G1905 cured	LAC	OD600	Absorbance (600 nm)	5.74962	0.2153
G1905 cured-Venus & LAC-Cerulean	LAC	G1905 cured	OD600	Absorbance (600 nm)	5.74962	0.2607
G1905-Venus	None	G1905	OD600	Absorbance (600 nm)	5.74962	0.2821
LAC-Venus	None	LAC	OD600	Absorbance (600 nm)	5.74962	0.3141
G1905 cured-Venus	None	G1905 cured	OD600	Absorbance (600 nm)	5.74962	0.2633
LAC-Venus & G1905 cured-Cerulean	G1905 cured	LAC	OD600	Absorbance (600 nm)	5.74962	0.2211
G1905 cured-Venus & LAC-Cerulean	LAC	G1905 cured	OD600	Absorbance (600 nm)	5.74962	0.2825
G1905-Venus	None	G1905	OD600	Absorbance (600 nm)	5.74962	0.2938
LAC-Venus	None	LAC	OD600	Absorbance (600 nm)	5.74962	0.3264
G1905 cured-Venus	None	G1905 cured	OD600	Absorbance (600 nm)	5.74962	0.2588
LAC-Venus & G1905-Cerulean	G1905	LAC	OD600	Absorbance (600 nm)	5.99961	0.37
G1905-Venus & LAC-Cerulean	LAC	G1905	OD600	Absorbance (600 nm)	5.99961	0.3513
G1905-Cerulean	G1905	None	OD600	Absorbance (600 nm)	5.99961	0.3509
LAC-Cerulean	LAC	None	OD600	Absorbance (600 nm)	5.99961	0.2742
G1905 cured-Cerulean	G1905 cured	None	OD600	Absorbance (600 nm)	5.99961	0.2985
None	None	None	OD600	Absorbance (600 nm)	5.99961	0.0574
LAC-Venus & G1905-Cerulean	G1905	LAC	OD600	Absorbance (600 nm)	5.99961	0.3062
G1905-Venus & LAC-Cerulean	LAC	G1905	OD600	Absorbance (600 nm)	5.99961	0.3486
G1905-Cerulean	G1905	None	OD600	Absorbance (600 nm)	5.99961	0.3452
LAC-Cerulean	LAC	None	OD600	Absorbance (600 nm)	5.99961	0.3228
G1905 cured-Cerulean	G1905 cured	None	OD600	Absorbance (600 nm)	5.99961	0.3021
None	None	None	OD600	Absorbance (600 nm)	5.99961	0.0583
LAC-Venus & G1905-Cerulean	G1905	LAC	OD600	Absorbance (600 nm)	5.99961	0.3039
G1905-Venus & LAC-Cerulean	LAC	G1905	OD600	Absorbance (600 nm)	5.99961	0.3353
G1905-Cerulean	G1905	None	OD600	Absorbance (600 nm)	5.99961	0.3536
LAC-Cerulean	LAC	None	OD600	Absorbance (600 nm)	5.99961	0.3048
G1905 cured-Cerulean	G1905 cured	None	OD600	Absorbance (600 nm)	5.99961	0.3025
None	None	None	OD600	Absorbance (600 nm)	5.99961	0.0588
LAC-Venus & G1905 cured-Cerulean	G1905 cured	LAC	OD600	Absorbance (600 nm)	5.99961	0.2624
G1905 cured-Venus & LAC-Cerulean	LAC	G1905 cured	OD600	Absorbance (600 nm)	5.99961	0.3257
G1905-Venus	None	G1905	OD600	Absorbance (600 nm)	5.99961	0.3565
LAC-Venus	None	LAC	OD600	Absorbance (600 nm)	5.99961	0.3515
G1905 cured-Venus	None	G1905 cured	OD600	Absorbance (600 nm)	5.99961	0.3215
LAC-Venus & G1905 cured-Cerulean	G1905 cured	LAC	OD600	Absorbance (600 nm)	5.99961	0.2586
G1905 cured-Venus & LAC-Cerulean	LAC	G1905 cured	OD600	Absorbance (600 nm)	5.99961	0.3227
G1905-Venus	None	G1905	OD600	Absorbance (600 nm)	5.99961	0.3454
LAC-Venus	None	LAC	OD600	Absorbance (600 nm)	5.99961	0.3422
G1905 cured-Venus	None	G1905 cured	OD600	Absorbance (600 nm)	5.99961	0.3218
LAC-Venus & G1905 cured-Cerulean	G1905 cured	LAC	OD600	Absorbance (600 nm)	5.99961	0.2636
G1905 cured-Venus & LAC-Cerulean	LAC	G1905 cured	OD600	Absorbance (600 nm)	5.99961	0.3444
G1905-Venus	None	G1905	OD600	Absorbance (600 nm)	5.99961	0.3574
LAC-Venus	None	LAC	OD600	Absorbance (600 nm)	5.99961	0.3577
G1905 cured-Venus	None	G1905 cured	OD600	Absorbance (600 nm)	5.99961	0.3239
LAC-Venus & G1905-Cerulean	G1905	LAC	OD600	Absorbance (600 nm)	6.2496	0.4083
G1905-Venus & LAC-Cerulean	LAC	G1905	OD600	Absorbance (600 nm)	6.2496	0.3767
G1905-Cerulean	G1905	None	OD600	Absorbance (600 nm)	6.2496	0.3901
LAC-Cerulean	LAC	None	OD600	Absorbance (600 nm)	6.2496	0.3167
G1905 cured-Cerulean	G1905 cured	None	OD600	Absorbance (600 nm)	6.2496	0.3399
None	None	None	OD600	Absorbance (600 nm)	6.2496	0.0576
LAC-Venus & G1905-Cerulean	G1905	LAC	OD600	Absorbance (600 nm)	6.2496	0.3608
G1905-Venus & LAC-Cerulean	LAC	G1905	OD600	Absorbance (600 nm)	6.2496	0.4053
G1905-Cerulean	G1905	None	OD600	Absorbance (600 nm)	6.2496	0.3943
LAC-Cerulean	LAC	None	OD600	Absorbance (600 nm)	6.2496	0.3485
G1905 cured-Cerulean	G1905 cured	None	OD600	Absorbance (600 nm)	6.2496	0.3698
None	None	None	OD600	Absorbance (600 nm)	6.2496	0.0584
LAC-Venus & G1905-Cerulean	G1905	LAC	OD600	Absorbance (600 nm)	6.2496	0.3535
G1905-Venus & LAC-Cerulean	LAC	G1905	OD600	Absorbance (600 nm)	6.2496	0.3857
G1905-Cerulean	G1905	None	OD600	Absorbance (600 nm)	6.2496	0.3815
LAC-Cerulean	LAC	None	OD600	Absorbance (600 nm)	6.2496	0.3277
G1905 cured-Cerulean	G1905 cured	None	OD600	Absorbance (600 nm)	6.2496	0.3442
None	None	None	OD600	Absorbance (600 nm)	6.2496	0.0588
LAC-Venus & G1905 cured-Cerulean	G1905 cured	LAC	OD600	Absorbance (600 nm)	6.2496	0.3096
G1905 cured-Venus & LAC-Cerulean	LAC	G1905 cured	OD600	Absorbance (600 nm)	6.2496	0.3642
G1905-Venus	None	G1905	OD600	Absorbance (600 nm)	6.2496	0.3873
LAC-Venus	None	LAC	OD600	Absorbance (600 nm)	6.2496	0.363
G1905 cured-Venus	None	G1905 cured	OD600	Absorbance (600 nm)	6.2496	0.3852
LAC-Venus & G1905 cured-Cerulean	G1905 cured	LAC	OD600	Absorbance (600 nm)	6.2496	0.3026
G1905 cured-Venus & LAC-Cerulean	LAC	G1905 cured	OD600	Absorbance (600 nm)	6.2496	0.3703
G1905-Venus	None	G1905	OD600	Absorbance (600 nm)	6.2496	0.4047
LAC-Venus	None	LAC	OD600	Absorbance (600 nm)	6.2496	0.3577
G1905 cured-Venus	None	G1905 cured	OD600	Absorbance (600 nm)	6.2496	0.3676
LAC-Venus & G1905 cured-Cerulean	G1905 cured	LAC	OD600	Absorbance (600 nm)	6.2496	0.3101
G1905 cured-Venus & LAC-Cerulean	LAC	G1905 cured	OD600	Absorbance (600 nm)	6.2496	0.3765
G1905-Venus	None	G1905	OD600	Absorbance (600 nm)	6.2496	0.4121
LAC-Venus	None	LAC	OD600	Absorbance (600 nm)	6.2496	0.3693
G1905 cured-Venus	None	G1905 cured	OD600	Absorbance (600 nm)	6.2496	0.381
LAC-Venus & G1905-Cerulean	G1905	LAC	OD600	Absorbance (600 nm)	6.49958	0.4596
G1905-Venus & LAC-Cerulean	LAC	G1905	OD600	Absorbance (600 nm)	6.49958	0.4344
G1905-Cerulean	G1905	None	OD600	Absorbance (600 nm)	6.49958	0.4172
LAC-Cerulean	LAC	None	OD600	Absorbance (600 nm)	6.49958	0.3515
G1905 cured-Cerulean	G1905 cured	None	OD600	Absorbance (600 nm)	6.49958	0.3766
None	None	None	OD600	Absorbance (600 nm)	6.49958	0.0575
LAC-Venus & G1905-Cerulean	G1905	LAC	OD600	Absorbance (600 nm)	6.49958	0.4346
G1905-Venus & LAC-Cerulean	LAC	G1905	OD600	Absorbance (600 nm)	6.49958	0.465
G1905-Cerulean	G1905	None	OD600	Absorbance (600 nm)	6.49958	0.4514
LAC-Cerulean	LAC	None	OD600	Absorbance (600 nm)	6.49958	0.3855
G1905 cured-Cerulean	G1905 cured	None	OD600	Absorbance (600 nm)	6.49958	0.424
None	None	None	OD600	Absorbance (600 nm)	6.49958	0.0585
LAC-Venus & G1905-Cerulean	G1905	LAC	OD600	Absorbance (600 nm)	6.49958	0.4181
G1905-Venus & LAC-Cerulean	LAC	G1905	OD600	Absorbance (600 nm)	6.49958	0.4304
G1905-Cerulean	G1905	None	OD600	Absorbance (600 nm)	6.49958	0.4172
LAC-Cerulean	LAC	None	OD600	Absorbance (600 nm)	6.49958	0.3662
G1905 cured-Cerulean	G1905 cured	None	OD600	Absorbance (600 nm)	6.49958	0.3982
None	None	None	OD600	Absorbance (600 nm)	6.49958	0.0589
LAC-Venus & G1905 cured-Cerulean	G1905 cured	LAC	OD600	Absorbance (600 nm)	6.49958	0.3539
G1905 cured-Venus & LAC-Cerulean	LAC	G1905 cured	OD600	Absorbance (600 nm)	6.49958	0.4061
G1905-Venus	None	G1905	OD600	Absorbance (600 nm)	6.49958	0.4496
LAC-Venus	None	LAC	OD600	Absorbance (600 nm)	6.49958	0.3896
G1905 cured-Venus	None	G1905 cured	OD600	Absorbance (600 nm)	6.49958	0.4316
LAC-Venus & G1905 cured-Cerulean	G1905 cured	LAC	OD600	Absorbance (600 nm)	6.49958	0.3497
G1905 cured-Venus & LAC-Cerulean	LAC	G1905 cured	OD600	Absorbance (600 nm)	6.49958	0.4236
G1905-Venus	None	G1905	OD600	Absorbance (600 nm)	6.49958	0.4669
LAC-Venus	None	LAC	OD600	Absorbance (600 nm)	6.49958	0.3929
G1905 cured-Venus	None	G1905 cured	OD600	Absorbance (600 nm)	6.49958	0.4255
LAC-Venus & G1905 cured-Cerulean	G1905 cured	LAC	OD600	Absorbance (600 nm)	6.49958	0.3532
G1905 cured-Venus & LAC-Cerulean	LAC	G1905 cured	OD600	Absorbance (600 nm)	6.49958	0.4383
G1905-Venus	None	G1905	OD600	Absorbance (600 nm)	6.49958	0.4623
LAC-Venus	None	LAC	OD600	Absorbance (600 nm)	6.49958	0.3946
G1905 cured-Venus	None	G1905 cured	OD600	Absorbance (600 nm)	6.49958	0.4256
LAC-Venus & G1905-Cerulean	G1905	LAC	OD600	Absorbance (600 nm)	6.74957	0.5561
G1905-Venus & LAC-Cerulean	LAC	G1905	OD600	Absorbance (600 nm)	6.74957	0.5274
G1905-Cerulean	G1905	None	OD600	Absorbance (600 nm)	6.74957	0.4861
LAC-Cerulean	LAC	None	OD600	Absorbance (600 nm)	6.74957	0.4012
G1905 cured-Cerulean	G1905 cured	None	OD600	Absorbance (600 nm)	6.74957	0.4261
None	None	None	OD600	Absorbance (600 nm)	6.74957	0.0575
LAC-Venus & G1905-Cerulean	G1905	LAC	OD600	Absorbance (600 nm)	6.74957	0.5549
G1905-Venus & LAC-Cerulean	LAC	G1905	OD600	Absorbance (600 nm)	6.74957	0.57
G1905-Cerulean	G1905	None	OD600	Absorbance (600 nm)	6.74957	0.5247
LAC-Cerulean	LAC	None	OD600	Absorbance (600 nm)	6.74957	0.4276
G1905 cured-Cerulean	G1905 cured	None	OD600	Absorbance (600 nm)	6.74957	0.4847
None	None	None	OD600	Absorbance (600 nm)	6.74957	0.0584
LAC-Venus & G1905-Cerulean	G1905	LAC	OD600	Absorbance (600 nm)	6.74957	0.5247
G1905-Venus & LAC-Cerulean	LAC	G1905	OD600	Absorbance (600 nm)	6.74957	0.5134
G1905-Cerulean	G1905	None	OD600	Absorbance (600 nm)	6.74957	0.468
LAC-Cerulean	LAC	None	OD600	Absorbance (600 nm)	6.74957	0.4182
G1905 cured-Cerulean	G1905 cured	None	OD600	Absorbance (600 nm)	6.74957	0.46
None	None	None	OD600	Absorbance (600 nm)	6.74957	0.0588
LAC-Venus & G1905 cured-Cerulean	G1905 cured	LAC	OD600	Absorbance (600 nm)	6.74957	0.4242
G1905 cured-Venus & LAC-Cerulean	LAC	G1905 cured	OD600	Absorbance (600 nm)	6.74957	0.4698
G1905-Venus	None	G1905	OD600	Absorbance (600 nm)	6.74957	0.5263
LAC-Venus	None	LAC	OD600	Absorbance (600 nm)	6.74957	0.4231
G1905 cured-Venus	None	G1905 cured	OD600	Absorbance (600 nm)	6.74957	0.5101
LAC-Venus & G1905 cured-Cerulean	G1905 cured	LAC	OD600	Absorbance (600 nm)	6.74957	0.414
G1905 cured-Venus & LAC-Cerulean	LAC	G1905 cured	OD600	Absorbance (600 nm)	6.74957	0.4982
G1905-Venus	None	G1905	OD600	Absorbance (600 nm)	6.74957	0.5726
LAC-Venus	None	LAC	OD600	Absorbance (600 nm)	6.74957	0.4286
G1905 cured-Venus	None	G1905 cured	OD600	Absorbance (600 nm)	6.74957	0.5263
LAC-Venus & G1905 cured-Cerulean	G1905 cured	LAC	OD600	Absorbance (600 nm)	6.74957	0.4147
G1905 cured-Venus & LAC-Cerulean	LAC	G1905 cured	OD600	Absorbance (600 nm)	6.74957	0.5117
G1905-Venus	None	G1905	OD600	Absorbance (600 nm)	6.74957	0.5818
LAC-Venus	None	LAC	OD600	Absorbance (600 nm)	6.74957	0.4217
G1905 cured-Venus	None	G1905 cured	OD600	Absorbance (600 nm)	6.74957	0.4881
LAC-Venus & G1905-Cerulean	G1905	LAC	OD600	Absorbance (600 nm)	6.99956	0.6472
G1905-Venus & LAC-Cerulean	LAC	G1905	OD600	Absorbance (600 nm)	6.99956	0.6318
G1905-Cerulean	G1905	None	OD600	Absorbance (600 nm)	6.99956	0.5521
LAC-Cerulean	LAC	None	OD600	Absorbance (600 nm)	6.99956	0.4631
G1905 cured-Cerulean	G1905 cured	None	OD600	Absorbance (600 nm)	6.99956	0.5179
None	None	None	OD600	Absorbance (600 nm)	6.99956	0.0574
LAC-Venus & G1905-Cerulean	G1905	LAC	OD600	Absorbance (600 nm)	6.99956	0.678
G1905-Venus & LAC-Cerulean	LAC	G1905	OD600	Absorbance (600 nm)	6.99956	0.7181
G1905-Cerulean	G1905	None	OD600	Absorbance (600 nm)	6.99956	0.6631
LAC-Cerulean	LAC	None	OD600	Absorbance (600 nm)	6.99956	0.4863
G1905 cured-Cerulean	G1905 cured	None	OD600	Absorbance (600 nm)	6.99956	0.5757
None	None	None	OD600	Absorbance (600 nm)	6.99956	0.0583
LAC-Venus & G1905-Cerulean	G1905	LAC	OD600	Absorbance (600 nm)	6.99956	0.6596
G1905-Venus & LAC-Cerulean	LAC	G1905	OD600	Absorbance (600 nm)	6.99956	0.6375
G1905-Cerulean	G1905	None	OD600	Absorbance (600 nm)	6.99956	0.5572
LAC-Cerulean	LAC	None	OD600	Absorbance (600 nm)	6.99956	0.4705
G1905 cured-Cerulean	G1905 cured	None	OD600	Absorbance (600 nm)	6.99956	0.5382
None	None	None	OD600	Absorbance (600 nm)	6.99956	0.0588
LAC-Venus & G1905 cured-Cerulean	G1905 cured	LAC	OD600	Absorbance (600 nm)	6.99956	0.5363
G1905 cured-Venus & LAC-Cerulean	LAC	G1905 cured	OD600	Absorbance (600 nm)	6.99956	0.586
G1905-Venus	None	G1905	OD600	Absorbance (600 nm)	6.99956	0.6748
LAC-Venus	None	LAC	OD600	Absorbance (600 nm)	6.99956	0.4727
G1905 cured-Venus	None	G1905 cured	OD600	Absorbance (600 nm)	6.99956	0.6287
LAC-Venus & G1905 cured-Cerulean	G1905 cured	LAC	OD600	Absorbance (600 nm)	6.99956	0.4992
G1905 cured-Venus & LAC-Cerulean	LAC	G1905 cured	OD600	Absorbance (600 nm)	6.99956	0.6077
G1905-Venus	None	G1905	OD600	Absorbance (600 nm)	6.99956	0.6973
LAC-Venus	None	LAC	OD600	Absorbance (600 nm)	6.99956	0.4892
G1905 cured-Venus	None	G1905 cured	OD600	Absorbance (600 nm)	6.99956	0.6515
LAC-Venus & G1905 cured-Cerulean	G1905 cured	LAC	OD600	Absorbance (600 nm)	6.99956	0.4985
G1905 cured-Venus & LAC-Cerulean	LAC	G1905 cured	OD600	Absorbance (600 nm)	6.99956	0.6341
G1905-Venus	None	G1905	OD600	Absorbance (600 nm)	6.99956	0.7027
LAC-Venus	None	LAC	OD600	Absorbance (600 nm)	6.99956	0.468
G1905 cured-Venus	None	G1905 cured	OD600	Absorbance (600 nm)	6.99956	0.6174
LAC-Venus & G1905-Cerulean	G1905	LAC	OD600	Absorbance (600 nm)	7.24955	0.8646
G1905-Venus & LAC-Cerulean	LAC	G1905	OD600	Absorbance (600 nm)	7.24955	0.8241
G1905-Cerulean	G1905	None	OD600	Absorbance (600 nm)	7.24955	0.6639
LAC-Cerulean	LAC	None	OD600	Absorbance (600 nm)	7.24955	0.5511
G1905 cured-Cerulean	G1905 cured	None	OD600	Absorbance (600 nm)	7.24955	0.6284
None	None	None	OD600	Absorbance (600 nm)	7.24955	0.0575
LAC-Venus & G1905-Cerulean	G1905	LAC	OD600	Absorbance (600 nm)	7.24955	0.7986
G1905-Venus & LAC-Cerulean	LAC	G1905	OD600	Absorbance (600 nm)	7.24955	0.8254
G1905-Cerulean	G1905	None	OD600	Absorbance (600 nm)	7.24955	0.797
LAC-Cerulean	LAC	None	OD600	Absorbance (600 nm)	7.24955	0.5544
G1905 cured-Cerulean	G1905 cured	None	OD600	Absorbance (600 nm)	7.24955	0.7018
None	None	None	OD600	Absorbance (600 nm)	7.24955	0.0583
LAC-Venus & G1905-Cerulean	G1905	LAC	OD600	Absorbance (600 nm)	7.24955	0.7833
G1905-Venus & LAC-Cerulean	LAC	G1905	OD600	Absorbance (600 nm)	7.24955	0.7517
G1905-Cerulean	G1905	None	OD600	Absorbance (600 nm)	7.24955	0.6633
LAC-Cerulean	LAC	None	OD600	Absorbance (600 nm)	7.24955	0.5655
G1905 cured-Cerulean	G1905 cured	None	OD600	Absorbance (600 nm)	7.24955	0.684
None	None	None	OD600	Absorbance (600 nm)	7.24955	0.0588
LAC-Venus & G1905 cured-Cerulean	G1905 cured	LAC	OD600	Absorbance (600 nm)	7.24955	0.7073
G1905 cured-Venus & LAC-Cerulean	LAC	G1905 cured	OD600	Absorbance (600 nm)	7.24955	0.7517
G1905-Venus	None	G1905	OD600	Absorbance (600 nm)	7.24955	0.7988
LAC-Venus	None	LAC	OD600	Absorbance (600 nm)	7.24955	0.5662
G1905 cured-Venus	None	G1905 cured	OD600	Absorbance (600 nm)	7.24955	0.7688
LAC-Venus & G1905 cured-Cerulean	G1905 cured	LAC	OD600	Absorbance (600 nm)	7.24955	0.6445
G1905 cured-Venus & LAC-Cerulean	LAC	G1905 cured	OD600	Absorbance (600 nm)	7.24955	0.7453
G1905-Venus	None	G1905	OD600	Absorbance (600 nm)	7.24955	0.817
LAC-Venus	None	LAC	OD600	Absorbance (600 nm)	7.24955	0.5596
G1905 cured-Venus	None	G1905 cured	OD600	Absorbance (600 nm)	7.24955	0.7805
LAC-Venus & G1905 cured-Cerulean	G1905 cured	LAC	OD600	Absorbance (600 nm)	7.24955	0.6291
G1905 cured-Venus & LAC-Cerulean	LAC	G1905 cured	OD600	Absorbance (600 nm)	7.24955	0.7651
G1905-Venus	None	G1905	OD600	Absorbance (600 nm)	7.24955	0.827
LAC-Venus	None	LAC	OD600	Absorbance (600 nm)	7.24955	0.5363
G1905 cured-Venus	None	G1905 cured	OD600	Absorbance (600 nm)	7.24955	0.7527
LAC-Venus & G1905-Cerulean	G1905	LAC	OD600	Absorbance (600 nm)	7.49953	1.0396
G1905-Venus & LAC-Cerulean	LAC	G1905	OD600	Absorbance (600 nm)	7.49953	1.0036
G1905-Cerulean	G1905	None	OD600	Absorbance (600 nm)	7.49953	0.8723
LAC-Cerulean	LAC	None	OD600	Absorbance (600 nm)	7.49953	0.6454
G1905 cured-Cerulean	G1905 cured	None	OD600	Absorbance (600 nm)	7.49953	0.8018
None	None	None	OD600	Absorbance (600 nm)	7.49953	0.0574
LAC-Venus & G1905-Cerulean	G1905	LAC	OD600	Absorbance (600 nm)	7.49953	0.9377
G1905-Venus & LAC-Cerulean	LAC	G1905	OD600	Absorbance (600 nm)	7.49953	0.9383
G1905-Cerulean	G1905	None	OD600	Absorbance (600 nm)	7.49953	0.9357
LAC-Cerulean	LAC	None	OD600	Absorbance (600 nm)	7.49953	0.6338
G1905 cured-Cerulean	G1905 cured	None	OD600	Absorbance (600 nm)	7.49953	0.8273
None	None	None	OD600	Absorbance (600 nm)	7.49953	0.0584
LAC-Venus & G1905-Cerulean	G1905	LAC	OD600	Absorbance (600 nm)	7.49953	0.9198
G1905-Venus & LAC-Cerulean	LAC	G1905	OD600	Absorbance (600 nm)	7.49953	0.8562
G1905-Cerulean	G1905	None	OD600	Absorbance (600 nm)	7.49953	0.8965
LAC-Cerulean	LAC	None	OD600	Absorbance (600 nm)	7.49953	0.6739
G1905 cured-Cerulean	G1905 cured	None	OD600	Absorbance (600 nm)	7.49953	0.8303
None	None	None	OD600	Absorbance (600 nm)	7.49953	0.0589
LAC-Venus & G1905 cured-Cerulean	G1905 cured	LAC	OD600	Absorbance (600 nm)	7.49953	0.872
G1905 cured-Venus & LAC-Cerulean	LAC	G1905 cured	OD600	Absorbance (600 nm)	7.49953	0.9156
G1905-Venus	None	G1905	OD600	Absorbance (600 nm)	7.49953	0.9067
LAC-Venus	None	LAC	OD600	Absorbance (600 nm)	7.49953	0.6824
G1905 cured-Venus	None	G1905 cured	OD600	Absorbance (600 nm)	7.49953	0.8849
LAC-Venus & G1905 cured-Cerulean	G1905 cured	LAC	OD600	Absorbance (600 nm)	7.49953	0.8176
G1905 cured-Venus & LAC-Cerulean	LAC	G1905 cured	OD600	Absorbance (600 nm)	7.49953	0.872
G1905-Venus	None	G1905	OD600	Absorbance (600 nm)	7.49953	0.9175
LAC-Venus	None	LAC	OD600	Absorbance (600 nm)	7.49953	0.6845
G1905 cured-Venus	None	G1905 cured	OD600	Absorbance (600 nm)	7.49953	0.8891
LAC-Venus & G1905 cured-Cerulean	G1905 cured	LAC	OD600	Absorbance (600 nm)	7.49953	0.7905
G1905 cured-Venus & LAC-Cerulean	LAC	G1905 cured	OD600	Absorbance (600 nm)	7.49953	0.8838
G1905-Venus	None	G1905	OD600	Absorbance (600 nm)	7.49953	0.9308
LAC-Venus	None	LAC	OD600	Absorbance (600 nm)	7.49953	0.6465
G1905 cured-Venus	None	G1905 cured	OD600	Absorbance (600 nm)	7.49953	0.8748
LAC-Venus & G1905-Cerulean	G1905	LAC	OD600	Absorbance (600 nm)	7.74952	1.1859
G1905-Venus & LAC-Cerulean	LAC	G1905	OD600	Absorbance (600 nm)	7.74952	1.1545
G1905-Cerulean	G1905	None	OD600	Absorbance (600 nm)	7.74952	1.0862
LAC-Cerulean	LAC	None	OD600	Absorbance (600 nm)	7.74952	0.7534
G1905 cured-Cerulean	G1905 cured	None	OD600	Absorbance (600 nm)	7.74952	0.9821
None	None	None	OD600	Absorbance (600 nm)	7.74952	0.0574
LAC-Venus & G1905-Cerulean	G1905	LAC	OD600	Absorbance (600 nm)	7.74952	1.0648
G1905-Venus & LAC-Cerulean	LAC	G1905	OD600	Absorbance (600 nm)	7.74952	1.058
G1905-Cerulean	G1905	None	OD600	Absorbance (600 nm)	7.74952	1.058
LAC-Cerulean	LAC	None	OD600	Absorbance (600 nm)	7.74952	0.7332
G1905 cured-Cerulean	G1905 cured	None	OD600	Absorbance (600 nm)	7.74952	0.9459
None	None	None	OD600	Absorbance (600 nm)	7.74952	0.0585
LAC-Venus & G1905-Cerulean	G1905	LAC	OD600	Absorbance (600 nm)	7.74952	1.0535
G1905-Venus & LAC-Cerulean	LAC	G1905	OD600	Absorbance (600 nm)	7.74952	0.951
G1905-Cerulean	G1905	None	OD600	Absorbance (600 nm)	7.74952	1.0944
LAC-Cerulean	LAC	None	OD600	Absorbance (600 nm)	7.74952	0.7738
G1905 cured-Cerulean	G1905 cured	None	OD600	Absorbance (600 nm)	7.74952	0.9565
None	None	None	OD600	Absorbance (600 nm)	7.74952	0.0589
LAC-Venus & G1905 cured-Cerulean	G1905 cured	LAC	OD600	Absorbance (600 nm)	7.74952	1.0283
G1905 cured-Venus & LAC-Cerulean	LAC	G1905 cured	OD600	Absorbance (600 nm)	7.74952	1.0549
G1905-Venus	None	G1905	OD600	Absorbance (600 nm)	7.74952	1.0032
LAC-Venus	None	LAC	OD600	Absorbance (600 nm)	7.74952	0.7974
G1905 cured-Venus	None	G1905 cured	OD600	Absorbance (600 nm)	7.74952	0.9947
LAC-Venus & G1905 cured-Cerulean	G1905 cured	LAC	OD600	Absorbance (600 nm)	7.74952	0.9719
G1905 cured-Venus & LAC-Cerulean	LAC	G1905 cured	OD600	Absorbance (600 nm)	7.74952	0.9884
G1905-Venus	None	G1905	OD600	Absorbance (600 nm)	7.74952	1.0092
LAC-Venus	None	LAC	OD600	Absorbance (600 nm)	7.74952	0.7928
G1905 cured-Venus	None	G1905 cured	OD600	Absorbance (600 nm)	7.74952	1.0005
LAC-Venus & G1905 cured-Cerulean	G1905 cured	LAC	OD600	Absorbance (600 nm)	7.74952	0.9551
G1905 cured-Venus & LAC-Cerulean	LAC	G1905 cured	OD600	Absorbance (600 nm)	7.74952	0.9908
G1905-Venus	None	G1905	OD600	Absorbance (600 nm)	7.74952	1.0274
LAC-Venus	None	LAC	OD600	Absorbance (600 nm)	7.74952	0.7546
G1905 cured-Venus	None	G1905 cured	OD600	Absorbance (600 nm)	7.74952	1.002
LAC-Venus & G1905-Cerulean	G1905	LAC	OD600	Absorbance (600 nm)	7.99951	1.2958
G1905-Venus & LAC-Cerulean	LAC	G1905	OD600	Absorbance (600 nm)	7.99951	1.2668
G1905-Cerulean	G1905	None	OD600	Absorbance (600 nm)	7.99951	1.2563
LAC-Cerulean	LAC	None	OD600	Absorbance (600 nm)	7.99951	0.8965
G1905 cured-Cerulean	G1905 cured	None	OD600	Absorbance (600 nm)	7.99951	1.1484
None	None	None	OD600	Absorbance (600 nm)	7.99951	0.0574
LAC-Venus & G1905-Cerulean	G1905	LAC	OD600	Absorbance (600 nm)	7.99951	1.1614
G1905-Venus & LAC-Cerulean	LAC	G1905	OD600	Absorbance (600 nm)	7.99951	1.154
G1905-Cerulean	G1905	None	OD600	Absorbance (600 nm)	7.99951	1.1514
LAC-Cerulean	LAC	None	OD600	Absorbance (600 nm)	7.99951	0.8695
G1905 cured-Cerulean	G1905 cured	None	OD600	Absorbance (600 nm)	7.99951	1.0489
None	None	None	OD600	Absorbance (600 nm)	7.99951	0.0584
LAC-Venus & G1905-Cerulean	G1905	LAC	OD600	Absorbance (600 nm)	7.99951	1.153
G1905-Venus & LAC-Cerulean	LAC	G1905	OD600	Absorbance (600 nm)	7.99951	1.0261
G1905-Cerulean	G1905	None	OD600	Absorbance (600 nm)	7.99951	1.247
LAC-Cerulean	LAC	None	OD600	Absorbance (600 nm)	7.99951	0.9082
G1905 cured-Cerulean	G1905 cured	None	OD600	Absorbance (600 nm)	7.99951	1.0699
None	None	None	OD600	Absorbance (600 nm)	7.99951	0.0588
LAC-Venus & G1905 cured-Cerulean	G1905 cured	LAC	OD600	Absorbance (600 nm)	7.99951	1.1528
G1905 cured-Venus & LAC-Cerulean	LAC	G1905 cured	OD600	Absorbance (600 nm)	7.99951	1.1544
G1905-Venus	None	G1905	OD600	Absorbance (600 nm)	7.99951	1.085
LAC-Venus	None	LAC	OD600	Absorbance (600 nm)	7.99951	0.9055
G1905 cured-Venus	None	G1905 cured	OD600	Absorbance (600 nm)	7.99951	1.0807
LAC-Venus & G1905 cured-Cerulean	G1905 cured	LAC	OD600	Absorbance (600 nm)	7.99951	1.0989
G1905 cured-Venus & LAC-Cerulean	LAC	G1905 cured	OD600	Absorbance (600 nm)	7.99951	1.0934
G1905-Venus	None	G1905	OD600	Absorbance (600 nm)	7.99951	1.0846
LAC-Venus	None	LAC	OD600	Absorbance (600 nm)	7.99951	0.8946
G1905 cured-Venus	None	G1905 cured	OD600	Absorbance (600 nm)	7.99951	1.0894
LAC-Venus & G1905 cured-Cerulean	G1905 cured	LAC	OD600	Absorbance (600 nm)	7.99951	1.0916
G1905 cured-Venus & LAC-Cerulean	LAC	G1905 cured	OD600	Absorbance (600 nm)	7.99951	1.0768
G1905-Venus	None	G1905	OD600	Absorbance (600 nm)	7.99951	1.1072
LAC-Venus	None	LAC	OD600	Absorbance (600 nm)	7.99951	0.8544
G1905 cured-Venus	None	G1905 cured	OD600	Absorbance (600 nm)	7.99951	1.1054
LAC-Venus & G1905-Cerulean	G1905	LAC	OD600	Absorbance (600 nm)	8.2495	1.3735
G1905-Venus & LAC-Cerulean	LAC	G1905	OD600	Absorbance (600 nm)	8.2495	1.3475
G1905-Cerulean	G1905	None	OD600	Absorbance (600 nm)	8.2495	1.3571
LAC-Cerulean	LAC	None	OD600	Absorbance (600 nm)	8.2495	1.0195
G1905 cured-Cerulean	G1905 cured	None	OD600	Absorbance (600 nm)	8.2495	1.2822
None	None	None	OD600	Absorbance (600 nm)	8.2495	0.0575
LAC-Venus & G1905-Cerulean	G1905	LAC	OD600	Absorbance (600 nm)	8.2495	1.2321
G1905-Venus & LAC-Cerulean	LAC	G1905	OD600	Absorbance (600 nm)	8.2495	1.2189
G1905-Cerulean	G1905	None	OD600	Absorbance (600 nm)	8.2495	1.2458
LAC-Cerulean	LAC	None	OD600	Absorbance (600 nm)	8.2495	0.978
G1905 cured-Cerulean	G1905 cured	None	OD600	Absorbance (600 nm)	8.2495	1.1307
None	None	None	OD600	Absorbance (600 nm)	8.2495	0.0584
LAC-Venus & G1905-Cerulean	G1905	LAC	OD600	Absorbance (600 nm)	8.2495	1.2162
G1905-Venus & LAC-Cerulean	LAC	G1905	OD600	Absorbance (600 nm)	8.2495	1.093
G1905-Cerulean	G1905	None	OD600	Absorbance (600 nm)	8.2495	1.3543
LAC-Cerulean	LAC	None	OD600	Absorbance (600 nm)	8.2495	1.02
G1905 cured-Cerulean	G1905 cured	None	OD600	Absorbance (600 nm)	8.2495	1.1502
None	None	None	OD600	Absorbance (600 nm)	8.2495	0.0588
LAC-Venus & G1905 cured-Cerulean	G1905 cured	LAC	OD600	Absorbance (600 nm)	8.2495	1.2395
G1905 cured-Venus & LAC-Cerulean	LAC	G1905 cured	OD600	Absorbance (600 nm)	8.2495	1.232
G1905-Venus	None	G1905	OD600	Absorbance (600 nm)	8.2495	1.1749
LAC-Venus	None	LAC	OD600	Absorbance (600 nm)	8.2495	1.0076
G1905 cured-Venus	None	G1905 cured	OD600	Absorbance (600 nm)	8.2495	1.157
LAC-Venus & G1905 cured-Cerulean	G1905 cured	LAC	OD600	Absorbance (600 nm)	8.2495	1.1887
G1905 cured-Venus & LAC-Cerulean	LAC	G1905 cured	OD600	Absorbance (600 nm)	8.2495	1.1786
G1905-Venus	None	G1905	OD600	Absorbance (600 nm)	8.2495	1.1619
LAC-Venus	None	LAC	OD600	Absorbance (600 nm)	8.2495	0.9964
G1905 cured-Venus	None	G1905 cured	OD600	Absorbance (600 nm)	8.2495	1.1665
LAC-Venus & G1905 cured-Cerulean	G1905 cured	LAC	OD600	Absorbance (600 nm)	8.2495	1.1825
G1905 cured-Venus & LAC-Cerulean	LAC	G1905 cured	OD600	Absorbance (600 nm)	8.2495	1.1613
G1905-Venus	None	G1905	OD600	Absorbance (600 nm)	8.2495	1.1924
LAC-Venus	None	LAC	OD600	Absorbance (600 nm)	8.2495	0.9433
G1905 cured-Venus	None	G1905 cured	OD600	Absorbance (600 nm)	8.2495	1.1871
LAC-Venus & G1905-Cerulean	G1905	LAC	OD600	Absorbance (600 nm)	8.49949	1.4421
G1905-Venus & LAC-Cerulean	LAC	G1905	OD600	Absorbance (600 nm)	8.49949	1.415
G1905-Cerulean	G1905	None	OD600	Absorbance (600 nm)	8.49949	1.4296
LAC-Cerulean	LAC	None	OD600	Absorbance (600 nm)	8.49949	1.1336
G1905 cured-Cerulean	G1905 cured	None	OD600	Absorbance (600 nm)	8.49949	1.355
None	None	None	OD600	Absorbance (600 nm)	8.49949	0.0574
LAC-Venus & G1905-Cerulean	G1905	LAC	OD600	Absorbance (600 nm)	8.49949	1.2907
G1905-Venus & LAC-Cerulean	LAC	G1905	OD600	Absorbance (600 nm)	8.49949	1.2842
G1905-Cerulean	G1905	None	OD600	Absorbance (600 nm)	8.49949	1.3185
LAC-Cerulean	LAC	None	OD600	Absorbance (600 nm)	8.49949	1.0801
G1905 cured-Cerulean	G1905 cured	None	OD600	Absorbance (600 nm)	8.49949	1.2017
None	None	None	OD600	Absorbance (600 nm)	8.49949	0.0583
LAC-Venus & G1905-Cerulean	G1905	LAC	OD600	Absorbance (600 nm)	8.49949	1.2688
G1905-Venus & LAC-Cerulean	LAC	G1905	OD600	Absorbance (600 nm)	8.49949	1.1563
G1905-Cerulean	G1905	None	OD600	Absorbance (600 nm)	8.49949	1.4371
LAC-Cerulean	LAC	None	OD600	Absorbance (600 nm)	8.49949	1.1067
G1905 cured-Cerulean	G1905 cured	None	OD600	Absorbance (600 nm)	8.49949	1.2233
None	None	None	OD600	Absorbance (600 nm)	8.49949	0.0587
LAC-Venus & G1905 cured-Cerulean	G1905 cured	LAC	OD600	Absorbance (600 nm)	8.49949	1.3021
G1905 cured-Venus & LAC-Cerulean	LAC	G1905 cured	OD600	Absorbance (600 nm)	8.49949	1.297
G1905-Venus	None	G1905	OD600	Absorbance (600 nm)	8.49949	1.2552
LAC-Venus	None	LAC	OD600	Absorbance (600 nm)	8.49949	1.112
G1905 cured-Venus	None	G1905 cured	OD600	Absorbance (600 nm)	8.49949	1.2273
LAC-Venus & G1905 cured-Cerulean	G1905 cured	LAC	OD600	Absorbance (600 nm)	8.49949	1.2619
G1905 cured-Venus & LAC-Cerulean	LAC	G1905 cured	OD600	Absorbance (600 nm)	8.49949	1.2577
G1905-Venus	None	G1905	OD600	Absorbance (600 nm)	8.49949	1.2407
LAC-Venus	None	LAC	OD600	Absorbance (600 nm)	8.49949	1.0976
G1905 cured-Venus	None	G1905 cured	OD600	Absorbance (600 nm)	8.49949	1.2388
LAC-Venus & G1905 cured-Cerulean	G1905 cured	LAC	OD600	Absorbance (600 nm)	8.49949	1.249
G1905 cured-Venus & LAC-Cerulean	LAC	G1905 cured	OD600	Absorbance (600 nm)	8.49949	1.2339
G1905-Venus	None	G1905	OD600	Absorbance (600 nm)	8.49949	1.2755
LAC-Venus	None	LAC	OD600	Absorbance (600 nm)	8.49949	1.0518
G1905 cured-Venus	None	G1905 cured	OD600	Absorbance (600 nm)	8.49949	1.2593
LAC-Venus & G1905-Cerulean	G1905	LAC	OD600	Absorbance (600 nm)	8.74947	1.4919
G1905-Venus & LAC-Cerulean	LAC	G1905	OD600	Absorbance (600 nm)	8.74947	1.4751
G1905-Cerulean	G1905	None	OD600	Absorbance (600 nm)	8.74947	1.4932
LAC-Cerulean	LAC	None	OD600	Absorbance (600 nm)	8.74947	1.266
G1905 cured-Cerulean	G1905 cured	None	OD600	Absorbance (600 nm)	8.74947	1.4264
None	None	None	OD600	Absorbance (600 nm)	8.74947	0.0572
LAC-Venus & G1905-Cerulean	G1905	LAC	OD600	Absorbance (600 nm)	8.74947	1.3497
G1905-Venus & LAC-Cerulean	LAC	G1905	OD600	Absorbance (600 nm)	8.74947	1.3431
G1905-Cerulean	G1905	None	OD600	Absorbance (600 nm)	8.74947	1.4111
LAC-Cerulean	LAC	None	OD600	Absorbance (600 nm)	8.74947	1.1887
G1905 cured-Cerulean	G1905 cured	None	OD600	Absorbance (600 nm)	8.74947	1.2713
None	None	None	OD600	Absorbance (600 nm)	8.74947	0.0583
LAC-Venus & G1905-Cerulean	G1905	LAC	OD600	Absorbance (600 nm)	8.74947	1.3278
G1905-Venus & LAC-Cerulean	LAC	G1905	OD600	Absorbance (600 nm)	8.74947	1.2093
G1905-Cerulean	G1905	None	OD600	Absorbance (600 nm)	8.74947	1.5123
LAC-Cerulean	LAC	None	OD600	Absorbance (600 nm)	8.74947	1.1885
G1905 cured-Cerulean	G1905 cured	None	OD600	Absorbance (600 nm)	8.74947	1.2975
None	None	None	OD600	Absorbance (600 nm)	8.74947	0.0587
LAC-Venus & G1905 cured-Cerulean	G1905 cured	LAC	OD600	Absorbance (600 nm)	8.74947	1.3538
G1905 cured-Venus & LAC-Cerulean	LAC	G1905 cured	OD600	Absorbance (600 nm)	8.74947	1.3582
G1905-Venus	None	G1905	OD600	Absorbance (600 nm)	8.74947	1.3398
LAC-Venus	None	LAC	OD600	Absorbance (600 nm)	8.74947	1.2012
G1905 cured-Venus	None	G1905 cured	OD600	Absorbance (600 nm)	8.74947	1.2929
LAC-Venus & G1905 cured-Cerulean	G1905 cured	LAC	OD600	Absorbance (600 nm)	8.74947	1.3204
G1905 cured-Venus & LAC-Cerulean	LAC	G1905 cured	OD600	Absorbance (600 nm)	8.74947	1.3217
G1905-Venus	None	G1905	OD600	Absorbance (600 nm)	8.74947	1.3131
LAC-Venus	None	LAC	OD600	Absorbance (600 nm)	8.74947	1.1854
G1905 cured-Venus	None	G1905 cured	OD600	Absorbance (600 nm)	8.74947	1.306
LAC-Venus & G1905 cured-Cerulean	G1905 cured	LAC	OD600	Absorbance (600 nm)	8.74947	1.3019
G1905 cured-Venus & LAC-Cerulean	LAC	G1905 cured	OD600	Absorbance (600 nm)	8.74947	1.2968
G1905-Venus	None	G1905	OD600	Absorbance (600 nm)	8.74947	1.3444
LAC-Venus	None	LAC	OD600	Absorbance (600 nm)	8.74947	1.1449
G1905 cured-Venus	None	G1905 cured	OD600	Absorbance (600 nm)	8.74947	1.3255
LAC-Venus & G1905-Cerulean	G1905	LAC	OD600	Absorbance (600 nm)	8.99946	1.5306
G1905-Venus & LAC-Cerulean	LAC	G1905	OD600	Absorbance (600 nm)	8.99946	1.5085
G1905-Cerulean	G1905	None	OD600	Absorbance (600 nm)	8.99946	1.5337
LAC-Cerulean	LAC	None	OD600	Absorbance (600 nm)	8.99946	1.3797
G1905 cured-Cerulean	G1905 cured	None	OD600	Absorbance (600 nm)	8.99946	1.4919
None	None	None	OD600	Absorbance (600 nm)	8.99946	0.0576
LAC-Venus & G1905-Cerulean	G1905	LAC	OD600	Absorbance (600 nm)	8.99946	1.3916
G1905-Venus & LAC-Cerulean	LAC	G1905	OD600	Absorbance (600 nm)	8.99946	1.3902
G1905-Cerulean	G1905	None	OD600	Absorbance (600 nm)	8.99946	1.4715
LAC-Cerulean	LAC	None	OD600	Absorbance (600 nm)	8.99946	1.2971
G1905 cured-Cerulean	G1905 cured	None	OD600	Absorbance (600 nm)	8.99946	1.3446
None	None	None	OD600	Absorbance (600 nm)	8.99946	0.0585
LAC-Venus & G1905-Cerulean	G1905	LAC	OD600	Absorbance (600 nm)	8.99946	1.3693
G1905-Venus & LAC-Cerulean	LAC	G1905	OD600	Absorbance (600 nm)	8.99946	1.2565
G1905-Cerulean	G1905	None	OD600	Absorbance (600 nm)	8.99946	1.5572
LAC-Cerulean	LAC	None	OD600	Absorbance (600 nm)	8.99946	1.28
G1905 cured-Cerulean	G1905 cured	None	OD600	Absorbance (600 nm)	8.99946	1.3675
None	None	None	OD600	Absorbance (600 nm)	8.99946	0.0588
LAC-Venus & G1905 cured-Cerulean	G1905 cured	LAC	OD600	Absorbance (600 nm)	8.99946	1.4022
G1905 cured-Venus & LAC-Cerulean	LAC	G1905 cured	OD600	Absorbance (600 nm)	8.99946	1.4121
G1905-Venus	None	G1905	OD600	Absorbance (600 nm)	8.99946	1.4073
LAC-Venus	None	LAC	OD600	Absorbance (600 nm)	8.99946	1.3024
G1905 cured-Venus	None	G1905 cured	OD600	Absorbance (600 nm)	8.99946	1.366
LAC-Venus & G1905 cured-Cerulean	G1905 cured	LAC	OD600	Absorbance (600 nm)	8.99946	1.3742
G1905 cured-Venus & LAC-Cerulean	LAC	G1905 cured	OD600	Absorbance (600 nm)	8.99946	1.3868
G1905-Venus	None	G1905	OD600	Absorbance (600 nm)	8.99946	1.384
LAC-Venus	None	LAC	OD600	Absorbance (600 nm)	8.99946	1.2679
G1905 cured-Venus	None	G1905 cured	OD600	Absorbance (600 nm)	8.99946	1.3859
LAC-Venus & G1905 cured-Cerulean	G1905 cured	LAC	OD600	Absorbance (600 nm)	8.99946	1.3583
G1905 cured-Venus & LAC-Cerulean	LAC	G1905 cured	OD600	Absorbance (600 nm)	8.99946	1.363
G1905-Venus	None	G1905	OD600	Absorbance (600 nm)	8.99946	1.4171
LAC-Venus	None	LAC	OD600	Absorbance (600 nm)	8.99946	1.2443
G1905 cured-Venus	None	G1905 cured	OD600	Absorbance (600 nm)	8.99946	1.4013
LAC-Venus & G1905-Cerulean	G1905	LAC	OD600	Absorbance (600 nm)	9.24945	1.5489
G1905-Venus & LAC-Cerulean	LAC	G1905	OD600	Absorbance (600 nm)	9.24945	1.5223
G1905-Cerulean	G1905	None	OD600	Absorbance (600 nm)	9.24945	1.5584
LAC-Cerulean	LAC	None	OD600	Absorbance (600 nm)	9.24945	1.4393
G1905 cured-Cerulean	G1905 cured	None	OD600	Absorbance (600 nm)	9.24945	1.5278
None	None	None	OD600	Absorbance (600 nm)	9.24945	0.0573
LAC-Venus & G1905-Cerulean	G1905	LAC	OD600	Absorbance (600 nm)	9.24945	1.4139
G1905-Venus & LAC-Cerulean	LAC	G1905	OD600	Absorbance (600 nm)	9.24945	1.4213
G1905-Cerulean	G1905	None	OD600	Absorbance (600 nm)	9.24945	1.5024
LAC-Cerulean	LAC	None	OD600	Absorbance (600 nm)	9.24945	1.3879
G1905 cured-Cerulean	G1905 cured	None	OD600	Absorbance (600 nm)	9.24945	1.4074
None	None	None	OD600	Absorbance (600 nm)	9.24945	0.0584
LAC-Venus & G1905-Cerulean	G1905	LAC	OD600	Absorbance (600 nm)	9.24945	1.3954
G1905-Venus & LAC-Cerulean	LAC	G1905	OD600	Absorbance (600 nm)	9.24945	1.2842
G1905-Cerulean	G1905	None	OD600	Absorbance (600 nm)	9.24945	1.5831
LAC-Cerulean	LAC	None	OD600	Absorbance (600 nm)	9.24945	1.3637
G1905 cured-Cerulean	G1905 cured	None	OD600	Absorbance (600 nm)	9.24945	1.4321
None	None	None	OD600	Absorbance (600 nm)	9.24945	0.0588
LAC-Venus & G1905 cured-Cerulean	G1905 cured	LAC	OD600	Absorbance (600 nm)	9.24945	1.4517
G1905 cured-Venus & LAC-Cerulean	LAC	G1905 cured	OD600	Absorbance (600 nm)	9.24945	1.4527
G1905-Venus	None	G1905	OD600	Absorbance (600 nm)	9.24945	1.4503
LAC-Venus	None	LAC	OD600	Absorbance (600 nm)	9.24945	1.3973
G1905 cured-Venus	None	G1905 cured	OD600	Absorbance (600 nm)	9.24945	1.4157
LAC-Venus & G1905 cured-Cerulean	G1905 cured	LAC	OD600	Absorbance (600 nm)	9.24945	1.4174
G1905 cured-Venus & LAC-Cerulean	LAC	G1905 cured	OD600	Absorbance (600 nm)	9.24945	1.4287
G1905-Venus	None	G1905	OD600	Absorbance (600 nm)	9.24945	1.4302
LAC-Venus	None	LAC	OD600	Absorbance (600 nm)	9.24945	1.3648
G1905 cured-Venus	None	G1905 cured	OD600	Absorbance (600 nm)	9.24945	1.4376
LAC-Venus & G1905 cured-Cerulean	G1905 cured	LAC	OD600	Absorbance (600 nm)	9.24945	1.4107
G1905 cured-Venus & LAC-Cerulean	LAC	G1905 cured	OD600	Absorbance (600 nm)	9.24945	1.4077
G1905-Venus	None	G1905	OD600	Absorbance (600 nm)	9.24945	1.4615
LAC-Venus	None	LAC	OD600	Absorbance (600 nm)	9.24945	1.3616
G1905 cured-Venus	None	G1905 cured	OD600	Absorbance (600 nm)	9.24945	1.4486
LAC-Venus & G1905-Cerulean	G1905	LAC	OD600	Absorbance (600 nm)	9.49944	1.563
G1905-Venus & LAC-Cerulean	LAC	G1905	OD600	Absorbance (600 nm)	9.49944	1.5381
G1905-Cerulean	G1905	None	OD600	Absorbance (600 nm)	9.49944	1.5751
LAC-Cerulean	LAC	None	OD600	Absorbance (600 nm)	9.49944	1.4766
G1905 cured-Cerulean	G1905 cured	None	OD600	Absorbance (600 nm)	9.49944	1.5493
None	None	None	OD600	Absorbance (600 nm)	9.49944	0.0575
LAC-Venus & G1905-Cerulean	G1905	LAC	OD600	Absorbance (600 nm)	9.49944	1.4331
G1905-Venus & LAC-Cerulean	LAC	G1905	OD600	Absorbance (600 nm)	9.49944	1.444
G1905-Cerulean	G1905	None	OD600	Absorbance (600 nm)	9.49944	1.524
LAC-Cerulean	LAC	None	OD600	Absorbance (600 nm)	9.49944	1.4401
G1905 cured-Cerulean	G1905 cured	None	OD600	Absorbance (600 nm)	9.49944	1.4492
None	None	None	OD600	Absorbance (600 nm)	9.49944	0.0584
LAC-Venus & G1905-Cerulean	G1905	LAC	OD600	Absorbance (600 nm)	9.49944	1.4207
G1905-Venus & LAC-Cerulean	LAC	G1905	OD600	Absorbance (600 nm)	9.49944	1.3102
G1905-Cerulean	G1905	None	OD600	Absorbance (600 nm)	9.49944	1.5989
LAC-Cerulean	LAC	None	OD600	Absorbance (600 nm)	9.49944	1.429
G1905 cured-Cerulean	G1905 cured	None	OD600	Absorbance (600 nm)	9.49944	1.4722
None	None	None	OD600	Absorbance (600 nm)	9.49944	0.0589
LAC-Venus & G1905 cured-Cerulean	G1905 cured	LAC	OD600	Absorbance (600 nm)	9.49944	1.4884
G1905 cured-Venus & LAC-Cerulean	LAC	G1905 cured	OD600	Absorbance (600 nm)	9.49944	1.4741
G1905-Venus	None	G1905	OD600	Absorbance (600 nm)	9.49944	1.4752
LAC-Venus	None	LAC	OD600	Absorbance (600 nm)	9.49944	1.4527
G1905 cured-Venus	None	G1905 cured	OD600	Absorbance (600 nm)	9.49944	1.4449
LAC-Venus & G1905 cured-Cerulean	G1905 cured	LAC	OD600	Absorbance (600 nm)	9.49944	1.4638
G1905 cured-Venus & LAC-Cerulean	LAC	G1905 cured	OD600	Absorbance (600 nm)	9.49944	1.4644
G1905-Venus	None	G1905	OD600	Absorbance (600 nm)	9.49944	1.4532
LAC-Venus	None	LAC	OD600	Absorbance (600 nm)	9.49944	1.4376
G1905 cured-Venus	None	G1905 cured	OD600	Absorbance (600 nm)	9.49944	1.4649
LAC-Venus & G1905 cured-Cerulean	G1905 cured	LAC	OD600	Absorbance (600 nm)	9.49944	1.4575
G1905 cured-Venus & LAC-Cerulean	LAC	G1905 cured	OD600	Absorbance (600 nm)	9.49944	1.4451
G1905-Venus	None	G1905	OD600	Absorbance (600 nm)	9.49944	1.4927
LAC-Venus	None	LAC	OD600	Absorbance (600 nm)	9.49944	1.4381
G1905 cured-Venus	None	G1905 cured	OD600	Absorbance (600 nm)	9.49944	1.4823
LAC-Venus & G1905-Cerulean	G1905	LAC	OD600	Absorbance (600 nm)	9.74942	1.573
G1905-Venus & LAC-Cerulean	LAC	G1905	OD600	Absorbance (600 nm)	9.74942	1.5511
G1905-Cerulean	G1905	None	OD600	Absorbance (600 nm)	9.74942	1.5809
LAC-Cerulean	LAC	None	OD600	Absorbance (600 nm)	9.74942	1.5009
G1905 cured-Cerulean	G1905 cured	None	OD600	Absorbance (600 nm)	9.74942	1.5629
None	None	None	OD600	Absorbance (600 nm)	9.74942	0.0575
LAC-Venus & G1905-Cerulean	G1905	LAC	OD600	Absorbance (600 nm)	9.74942	1.4548
G1905-Venus & LAC-Cerulean	LAC	G1905	OD600	Absorbance (600 nm)	9.74942	1.4583
G1905-Cerulean	G1905	None	OD600	Absorbance (600 nm)	9.74942	1.5436
LAC-Cerulean	LAC	None	OD600	Absorbance (600 nm)	9.74942	1.4611
G1905 cured-Cerulean	G1905 cured	None	OD600	Absorbance (600 nm)	9.74942	1.4787
None	None	None	OD600	Absorbance (600 nm)	9.74942	0.0584
LAC-Venus & G1905-Cerulean	G1905	LAC	OD600	Absorbance (600 nm)	9.74942	1.4419
G1905-Venus & LAC-Cerulean	LAC	G1905	OD600	Absorbance (600 nm)	9.74942	1.3576
G1905-Cerulean	G1905	None	OD600	Absorbance (600 nm)	9.74942	1.6157
LAC-Cerulean	LAC	None	OD600	Absorbance (600 nm)	9.74942	1.4639
G1905 cured-Cerulean	G1905 cured	None	OD600	Absorbance (600 nm)	9.74942	1.4949
None	None	None	OD600	Absorbance (600 nm)	9.74942	0.0589
LAC-Venus & G1905 cured-Cerulean	G1905 cured	LAC	OD600	Absorbance (600 nm)	9.74942	1.5205
G1905 cured-Venus & LAC-Cerulean	LAC	G1905 cured	OD600	Absorbance (600 nm)	9.74942	1.4997
G1905-Venus	None	G1905	OD600	Absorbance (600 nm)	9.74942	1.4955
LAC-Venus	None	LAC	OD600	Absorbance (600 nm)	9.74942	1.4841
G1905 cured-Venus	None	G1905 cured	OD600	Absorbance (600 nm)	9.74942	1.4688
LAC-Venus & G1905 cured-Cerulean	G1905 cured	LAC	OD600	Absorbance (600 nm)	9.74942	1.4972
G1905 cured-Venus & LAC-Cerulean	LAC	G1905 cured	OD600	Absorbance (600 nm)	9.74942	1.4878
G1905-Venus	None	G1905	OD600	Absorbance (600 nm)	9.74942	1.484
LAC-Venus	None	LAC	OD600	Absorbance (600 nm)	9.74942	1.4771
G1905 cured-Venus	None	G1905 cured	OD600	Absorbance (600 nm)	9.74942	1.4847
LAC-Venus & G1905 cured-Cerulean	G1905 cured	LAC	OD600	Absorbance (600 nm)	9.74942	1.4937
G1905 cured-Venus & LAC-Cerulean	LAC	G1905 cured	OD600	Absorbance (600 nm)	9.74942	1.4704
G1905-Venus	None	G1905	OD600	Absorbance (600 nm)	9.74942	1.5211
LAC-Venus	None	LAC	OD600	Absorbance (600 nm)	9.74942	1.4759
G1905 cured-Venus	None	G1905 cured	OD600	Absorbance (600 nm)	9.74942	1.503
LAC-Venus & G1905-Cerulean	G1905	LAC	OD600	Absorbance (600 nm)	9.99941	1.5839
G1905-Venus & LAC-Cerulean	LAC	G1905	OD600	Absorbance (600 nm)	9.99941	1.5577
G1905-Cerulean	G1905	None	OD600	Absorbance (600 nm)	9.99941	1.5917
LAC-Cerulean	LAC	None	OD600	Absorbance (600 nm)	9.99941	1.5199
G1905 cured-Cerulean	G1905 cured	None	OD600	Absorbance (600 nm)	9.99941	1.5714
None	None	None	OD600	Absorbance (600 nm)	9.99941	0.0573
LAC-Venus & G1905-Cerulean	G1905	LAC	OD600	Absorbance (600 nm)	9.99941	1.4707
G1905-Venus & LAC-Cerulean	LAC	G1905	OD600	Absorbance (600 nm)	9.99941	1.4732
G1905-Cerulean	G1905	None	OD600	Absorbance (600 nm)	9.99941	1.557
LAC-Cerulean	LAC	None	OD600	Absorbance (600 nm)	9.99941	1.4804
G1905 cured-Cerulean	G1905 cured	None	OD600	Absorbance (600 nm)	9.99941	1.4952
None	None	None	OD600	Absorbance (600 nm)	9.99941	0.0583
LAC-Venus & G1905-Cerulean	G1905	LAC	OD600	Absorbance (600 nm)	9.99941	1.4598
G1905-Venus & LAC-Cerulean	LAC	G1905	OD600	Absorbance (600 nm)	9.99941	1.3741
G1905-Cerulean	G1905	None	OD600	Absorbance (600 nm)	9.99941	1.6286
LAC-Cerulean	LAC	None	OD600	Absorbance (600 nm)	9.99941	1.4802
G1905 cured-Cerulean	G1905 cured	None	OD600	Absorbance (600 nm)	9.99941	1.5166
None	None	None	OD600	Absorbance (600 nm)	9.99941	0.0587
LAC-Venus & G1905 cured-Cerulean	G1905 cured	LAC	OD600	Absorbance (600 nm)	9.99941	1.5368
G1905 cured-Venus & LAC-Cerulean	LAC	G1905 cured	OD600	Absorbance (600 nm)	9.99941	1.5122
G1905-Venus	None	G1905	OD600	Absorbance (600 nm)	9.99941	1.511
LAC-Venus	None	LAC	OD600	Absorbance (600 nm)	9.99941	1.4992
G1905 cured-Venus	None	G1905 cured	OD600	Absorbance (600 nm)	9.99941	1.4859
LAC-Venus & G1905 cured-Cerulean	G1905 cured	LAC	OD600	Absorbance (600 nm)	9.99941	1.5164
G1905 cured-Venus & LAC-Cerulean	LAC	G1905 cured	OD600	Absorbance (600 nm)	9.99941	1.5063
G1905-Venus	None	G1905	OD600	Absorbance (600 nm)	9.99941	1.5003
LAC-Venus	None	LAC	OD600	Absorbance (600 nm)	9.99941	1.4967
G1905 cured-Venus	None	G1905 cured	OD600	Absorbance (600 nm)	9.99941	1.5024
LAC-Venus & G1905 cured-Cerulean	G1905 cured	LAC	OD600	Absorbance (600 nm)	9.99941	1.5136
G1905 cured-Venus & LAC-Cerulean	LAC	G1905 cured	OD600	Absorbance (600 nm)	9.99941	1.4843
G1905-Venus	None	G1905	OD600	Absorbance (600 nm)	9.99941	1.5389
LAC-Venus	None	LAC	OD600	Absorbance (600 nm)	9.99941	1.4953
G1905 cured-Venus	None	G1905 cured	OD600	Absorbance (600 nm)	9.99941	1.5202
LAC-Venus & G1905-Cerulean	G1905	LAC	OD600	Absorbance (600 nm)	10.2494	1.5923
G1905-Venus & LAC-Cerulean	LAC	G1905	OD600	Absorbance (600 nm)	10.2494	1.5579
G1905-Cerulean	G1905	None	OD600	Absorbance (600 nm)	10.2494	1.6005
LAC-Cerulean	LAC	None	OD600	Absorbance (600 nm)	10.2494	1.541
G1905 cured-Cerulean	G1905 cured	None	OD600	Absorbance (600 nm)	10.2494	1.5805
None	None	None	OD600	Absorbance (600 nm)	10.2494	0.0575
LAC-Venus & G1905-Cerulean	G1905	LAC	OD600	Absorbance (600 nm)	10.2494	1.4817
G1905-Venus & LAC-Cerulean	LAC	G1905	OD600	Absorbance (600 nm)	10.2494	1.4888
G1905-Cerulean	G1905	None	OD600	Absorbance (600 nm)	10.2494	1.5664
LAC-Cerulean	LAC	None	OD600	Absorbance (600 nm)	10.2494	1.5015
G1905 cured-Cerulean	G1905 cured	None	OD600	Absorbance (600 nm)	10.2494	1.5082
None	None	None	OD600	Absorbance (600 nm)	10.2494	0.0584
LAC-Venus & G1905-Cerulean	G1905	LAC	OD600	Absorbance (600 nm)	10.2494	1.4748
G1905-Venus & LAC-Cerulean	LAC	G1905	OD600	Absorbance (600 nm)	10.2494	1.3832
G1905-Cerulean	G1905	None	OD600	Absorbance (600 nm)	10.2494	1.6349
LAC-Cerulean	LAC	None	OD600	Absorbance (600 nm)	10.2494	1.4995
G1905 cured-Cerulean	G1905 cured	None	OD600	Absorbance (600 nm)	10.2494	1.5287
None	None	None	OD600	Absorbance (600 nm)	10.2494	0.0588
LAC-Venus & G1905 cured-Cerulean	G1905 cured	LAC	OD600	Absorbance (600 nm)	10.2494	1.5534
G1905 cured-Venus & LAC-Cerulean	LAC	G1905 cured	OD600	Absorbance (600 nm)	10.2494	1.5257
G1905-Venus	None	G1905	OD600	Absorbance (600 nm)	10.2494	1.5218
LAC-Venus	None	LAC	OD600	Absorbance (600 nm)	10.2494	1.5161
G1905 cured-Venus	None	G1905 cured	OD600	Absorbance (600 nm)	10.2494	1.4991
LAC-Venus & G1905 cured-Cerulean	G1905 cured	LAC	OD600	Absorbance (600 nm)	10.2494	1.5312
G1905 cured-Venus & LAC-Cerulean	LAC	G1905 cured	OD600	Absorbance (600 nm)	10.2494	1.5204
G1905-Venus	None	G1905	OD600	Absorbance (600 nm)	10.2494	1.5173
LAC-Venus	None	LAC	OD600	Absorbance (600 nm)	10.2494	1.5152
G1905 cured-Venus	None	G1905 cured	OD600	Absorbance (600 nm)	10.2494	1.5161
LAC-Venus & G1905 cured-Cerulean	G1905 cured	LAC	OD600	Absorbance (600 nm)	10.2494	1.5283
G1905 cured-Venus & LAC-Cerulean	LAC	G1905 cured	OD600	Absorbance (600 nm)	10.2494	1.4968
G1905-Venus	None	G1905	OD600	Absorbance (600 nm)	10.2494	1.5535
LAC-Venus	None	LAC	OD600	Absorbance (600 nm)	10.2494	1.513
G1905 cured-Venus	None	G1905 cured	OD600	Absorbance (600 nm)	10.2494	1.5305
LAC-Venus & G1905-Cerulean	G1905	LAC	OD600	Absorbance (600 nm)	10.4994	1.5994
G1905-Venus & LAC-Cerulean	LAC	G1905	OD600	Absorbance (600 nm)	10.4994	1.5738
G1905-Cerulean	G1905	None	OD600	Absorbance (600 nm)	10.4994	1.606
LAC-Cerulean	LAC	None	OD600	Absorbance (600 nm)	10.4994	1.5569
G1905 cured-Cerulean	G1905 cured	None	OD600	Absorbance (600 nm)	10.4994	1.5862
None	None	None	OD600	Absorbance (600 nm)	10.4994	0.0573
LAC-Venus & G1905-Cerulean	G1905	LAC	OD600	Absorbance (600 nm)	10.4994	1.4877
G1905-Venus & LAC-Cerulean	LAC	G1905	OD600	Absorbance (600 nm)	10.4994	1.4934
G1905-Cerulean	G1905	None	OD600	Absorbance (600 nm)	10.4994	1.5719
LAC-Cerulean	LAC	None	OD600	Absorbance (600 nm)	10.4994	1.5171
G1905 cured-Cerulean	G1905 cured	None	OD600	Absorbance (600 nm)	10.4994	1.5192
None	None	None	OD600	Absorbance (600 nm)	10.4994	0.0583
LAC-Venus & G1905-Cerulean	G1905	LAC	OD600	Absorbance (600 nm)	10.4994	1.483
G1905-Venus & LAC-Cerulean	LAC	G1905	OD600	Absorbance (600 nm)	10.4994	1.4142
G1905-Cerulean	G1905	None	OD600	Absorbance (600 nm)	10.4994	1.6442
LAC-Cerulean	LAC	None	OD600	Absorbance (600 nm)	10.4994	1.5149
G1905 cured-Cerulean	G1905 cured	None	OD600	Absorbance (600 nm)	10.4994	1.5406
None	None	None	OD600	Absorbance (600 nm)	10.4994	0.0588
LAC-Venus & G1905 cured-Cerulean	G1905 cured	LAC	OD600	Absorbance (600 nm)	10.4994	1.5661
G1905 cured-Venus & LAC-Cerulean	LAC	G1905 cured	OD600	Absorbance (600 nm)	10.4994	1.5333
G1905-Venus	None	G1905	OD600	Absorbance (600 nm)	10.4994	1.5298
LAC-Venus	None	LAC	OD600	Absorbance (600 nm)	10.4994	1.5312
G1905 cured-Venus	None	G1905 cured	OD600	Absorbance (600 nm)	10.4994	1.5084
LAC-Venus & G1905 cured-Cerulean	G1905 cured	LAC	OD600	Absorbance (600 nm)	10.4994	1.5464
G1905 cured-Venus & LAC-Cerulean	LAC	G1905 cured	OD600	Absorbance (600 nm)	10.4994	1.5231
G1905-Venus	None	G1905	OD600	Absorbance (600 nm)	10.4994	1.5246
LAC-Venus	None	LAC	OD600	Absorbance (600 nm)	10.4994	1.5289
G1905 cured-Venus	None	G1905 cured	OD600	Absorbance (600 nm)	10.4994	1.5285
LAC-Venus & G1905 cured-Cerulean	G1905 cured	LAC	OD600	Absorbance (600 nm)	10.4994	1.5438
G1905 cured-Venus & LAC-Cerulean	LAC	G1905 cured	OD600	Absorbance (600 nm)	10.4994	1.5102
G1905-Venus	None	G1905	OD600	Absorbance (600 nm)	10.4994	1.5625
LAC-Venus	None	LAC	OD600	Absorbance (600 nm)	10.4994	1.5298
G1905 cured-Venus	None	G1905 cured	OD600	Absorbance (600 nm)	10.4994	1.5421
LAC-Venus & G1905-Cerulean	G1905	LAC	OD600	Absorbance (600 nm)	10.7494	1.6122
G1905-Venus & LAC-Cerulean	LAC	G1905	OD600	Absorbance (600 nm)	10.7494	1.5774
G1905-Cerulean	G1905	None	OD600	Absorbance (600 nm)	10.7494	1.6145
LAC-Cerulean	LAC	None	OD600	Absorbance (600 nm)	10.7494	1.572
G1905 cured-Cerulean	G1905 cured	None	OD600	Absorbance (600 nm)	10.7494	1.5904
None	None	None	OD600	Absorbance (600 nm)	10.7494	0.0572
LAC-Venus & G1905-Cerulean	G1905	LAC	OD600	Absorbance (600 nm)	10.7494	1.5001
G1905-Venus & LAC-Cerulean	LAC	G1905	OD600	Absorbance (600 nm)	10.7494	1.5008
G1905-Cerulean	G1905	None	OD600	Absorbance (600 nm)	10.7494	1.5769
LAC-Cerulean	LAC	None	OD600	Absorbance (600 nm)	10.7494	1.5292
G1905 cured-Cerulean	G1905 cured	None	OD600	Absorbance (600 nm)	10.7494	1.5283
None	None	None	OD600	Absorbance (600 nm)	10.7494	0.0583
LAC-Venus & G1905-Cerulean	G1905	LAC	OD600	Absorbance (600 nm)	10.7494	1.4907
G1905-Venus & LAC-Cerulean	LAC	G1905	OD600	Absorbance (600 nm)	10.7494	1.4338
G1905-Cerulean	G1905	None	OD600	Absorbance (600 nm)	10.7494	1.6536
LAC-Cerulean	LAC	None	OD600	Absorbance (600 nm)	10.7494	1.5268
G1905 cured-Cerulean	G1905 cured	None	OD600	Absorbance (600 nm)	10.7494	1.5495
None	None	None	OD600	Absorbance (600 nm)	10.7494	0.0587
LAC-Venus & G1905 cured-Cerulean	G1905 cured	LAC	OD600	Absorbance (600 nm)	10.7494	1.5781
G1905 cured-Venus & LAC-Cerulean	LAC	G1905 cured	OD600	Absorbance (600 nm)	10.7494	1.5402
G1905-Venus	None	G1905	OD600	Absorbance (600 nm)	10.7494	1.5388
LAC-Venus	None	LAC	OD600	Absorbance (600 nm)	10.7494	1.5402
G1905 cured-Venus	None	G1905 cured	OD600	Absorbance (600 nm)	10.7494	1.5184
LAC-Venus & G1905 cured-Cerulean	G1905 cured	LAC	OD600	Absorbance (600 nm)	10.7494	1.5571
G1905 cured-Venus & LAC-Cerulean	LAC	G1905 cured	OD600	Absorbance (600 nm)	10.7494	1.5345
G1905-Venus	None	G1905	OD600	Absorbance (600 nm)	10.7494	1.5382
LAC-Venus	None	LAC	OD600	Absorbance (600 nm)	10.7494	1.5401
G1905 cured-Venus	None	G1905 cured	OD600	Absorbance (600 nm)	10.7494	1.5375
LAC-Venus & G1905 cured-Cerulean	G1905 cured	LAC	OD600	Absorbance (600 nm)	10.7494	1.555
G1905 cured-Venus & LAC-Cerulean	LAC	G1905 cured	OD600	Absorbance (600 nm)	10.7494	1.5201
G1905-Venus	None	G1905	OD600	Absorbance (600 nm)	10.7494	1.5705
LAC-Venus	None	LAC	OD600	Absorbance (600 nm)	10.7494	1.5405
G1905 cured-Venus	None	G1905 cured	OD600	Absorbance (600 nm)	10.7494	1.5504
LAC-Venus & G1905-Cerulean	G1905	LAC	OD600	Absorbance (600 nm)	10.9994	1.6255
G1905-Venus & LAC-Cerulean	LAC	G1905	OD600	Absorbance (600 nm)	10.9994	1.5871
G1905-Cerulean	G1905	None	OD600	Absorbance (600 nm)	10.9994	1.6206
LAC-Cerulean	LAC	None	OD600	Absorbance (600 nm)	10.9994	1.5863
G1905 cured-Cerulean	G1905 cured	None	OD600	Absorbance (600 nm)	10.9994	1.599
None	None	None	OD600	Absorbance (600 nm)	10.9994	0.0573
LAC-Venus & G1905-Cerulean	G1905	LAC	OD600	Absorbance (600 nm)	10.9994	1.5136
G1905-Venus & LAC-Cerulean	LAC	G1905	OD600	Absorbance (600 nm)	10.9994	1.5119
G1905-Cerulean	G1905	None	OD600	Absorbance (600 nm)	10.9994	1.5856
LAC-Cerulean	LAC	None	OD600	Absorbance (600 nm)	10.9994	1.5395
G1905 cured-Cerulean	G1905 cured	None	OD600	Absorbance (600 nm)	10.9994	1.5381
None	None	None	OD600	Absorbance (600 nm)	10.9994	0.0583
LAC-Venus & G1905-Cerulean	G1905	LAC	OD600	Absorbance (600 nm)	10.9994	1.509
G1905-Venus & LAC-Cerulean	LAC	G1905	OD600	Absorbance (600 nm)	10.9994	1.4428
G1905-Cerulean	G1905	None	OD600	Absorbance (600 nm)	10.9994	1.6583
LAC-Cerulean	LAC	None	OD600	Absorbance (600 nm)	10.9994	1.5388
G1905 cured-Cerulean	G1905 cured	None	OD600	Absorbance (600 nm)	10.9994	1.5588
None	None	None	OD600	Absorbance (600 nm)	10.9994	0.0588
LAC-Venus & G1905 cured-Cerulean	G1905 cured	LAC	OD600	Absorbance (600 nm)	10.9994	1.5924
G1905 cured-Venus & LAC-Cerulean	LAC	G1905 cured	OD600	Absorbance (600 nm)	10.9994	1.5488
G1905-Venus	None	G1905	OD600	Absorbance (600 nm)	10.9994	1.5493
LAC-Venus	None	LAC	OD600	Absorbance (600 nm)	10.9994	1.5509
G1905 cured-Venus	None	G1905 cured	OD600	Absorbance (600 nm)	10.9994	1.5308
LAC-Venus & G1905 cured-Cerulean	G1905 cured	LAC	OD600	Absorbance (600 nm)	10.9994	1.5733
G1905 cured-Venus & LAC-Cerulean	LAC	G1905 cured	OD600	Absorbance (600 nm)	10.9994	1.5433
G1905-Venus	None	G1905	OD600	Absorbance (600 nm)	10.9994	1.5455
LAC-Venus	None	LAC	OD600	Absorbance (600 nm)	10.9994	1.5507
G1905 cured-Venus	None	G1905 cured	OD600	Absorbance (600 nm)	10.9994	1.5478
LAC-Venus & G1905 cured-Cerulean	G1905 cured	LAC	OD600	Absorbance (600 nm)	10.9994	1.571
G1905 cured-Venus & LAC-Cerulean	LAC	G1905 cured	OD600	Absorbance (600 nm)	10.9994	1.5344
G1905-Venus	None	G1905	OD600	Absorbance (600 nm)	10.9994	1.578
LAC-Venus	None	LAC	OD600	Absorbance (600 nm)	10.9994	1.5497
G1905 cured-Venus	None	G1905 cured	OD600	Absorbance (600 nm)	10.9994	1.5624
LAC-Venus & G1905-Cerulean	G1905	LAC	OD600	Absorbance (600 nm)	11.2493	1.6377
G1905-Venus & LAC-Cerulean	LAC	G1905	OD600	Absorbance (600 nm)	11.2493	1.5968
G1905-Cerulean	G1905	None	OD600	Absorbance (600 nm)	11.2493	1.6323
LAC-Cerulean	LAC	None	OD600	Absorbance (600 nm)	11.2493	1.6002
G1905 cured-Cerulean	G1905 cured	None	OD600	Absorbance (600 nm)	11.2493	1.6035
None	None	None	OD600	Absorbance (600 nm)	11.2493	0.0573
LAC-Venus & G1905-Cerulean	G1905	LAC	OD600	Absorbance (600 nm)	11.2493	1.5247
G1905-Venus & LAC-Cerulean	LAC	G1905	OD600	Absorbance (600 nm)	11.2493	1.5213
G1905-Cerulean	G1905	None	OD600	Absorbance (600 nm)	11.2493	1.593
LAC-Cerulean	LAC	None	OD600	Absorbance (600 nm)	11.2493	1.5508
G1905 cured-Cerulean	G1905 cured	None	OD600	Absorbance (600 nm)	11.2493	1.5448
None	None	None	OD600	Absorbance (600 nm)	11.2493	0.0582
LAC-Venus & G1905-Cerulean	G1905	LAC	OD600	Absorbance (600 nm)	11.2493	1.5206
G1905-Venus & LAC-Cerulean	LAC	G1905	OD600	Absorbance (600 nm)	11.2493	1.4663
G1905-Cerulean	G1905	None	OD600	Absorbance (600 nm)	11.2493	1.6622
LAC-Cerulean	LAC	None	OD600	Absorbance (600 nm)	11.2493	1.5476
G1905 cured-Cerulean	G1905 cured	None	OD600	Absorbance (600 nm)	11.2493	1.564
None	None	None	OD600	Absorbance (600 nm)	11.2493	0.0587
LAC-Venus & G1905 cured-Cerulean	G1905 cured	LAC	OD600	Absorbance (600 nm)	11.2493	1.6049
G1905 cured-Venus & LAC-Cerulean	LAC	G1905 cured	OD600	Absorbance (600 nm)	11.2493	1.5569
G1905-Venus	None	G1905	OD600	Absorbance (600 nm)	11.2493	1.5588
LAC-Venus	None	LAC	OD600	Absorbance (600 nm)	11.2493	1.5606
G1905 cured-Venus	None	G1905 cured	OD600	Absorbance (600 nm)	11.2493	1.5353
LAC-Venus & G1905 cured-Cerulean	G1905 cured	LAC	OD600	Absorbance (600 nm)	11.2493	1.5884
G1905 cured-Venus & LAC-Cerulean	LAC	G1905 cured	OD600	Absorbance (600 nm)	11.2493	1.5529
G1905-Venus	None	G1905	OD600	Absorbance (600 nm)	11.2493	1.5567
LAC-Venus	None	LAC	OD600	Absorbance (600 nm)	11.2493	1.5608
G1905 cured-Venus	None	G1905 cured	OD600	Absorbance (600 nm)	11.2493	1.5559
LAC-Venus & G1905 cured-Cerulean	G1905 cured	LAC	OD600	Absorbance (600 nm)	11.2493	1.5862
G1905 cured-Venus & LAC-Cerulean	LAC	G1905 cured	OD600	Absorbance (600 nm)	11.2493	1.5456
G1905-Venus	None	G1905	OD600	Absorbance (600 nm)	11.2493	1.5878
LAC-Venus	None	LAC	OD600	Absorbance (600 nm)	11.2493	1.5619
G1905 cured-Venus	None	G1905 cured	OD600	Absorbance (600 nm)	11.2493	1.5679
LAC-Venus & G1905-Cerulean	G1905	LAC	OD600	Absorbance (600 nm)	11.4993	1.6509
G1905-Venus & LAC-Cerulean	LAC	G1905	OD600	Absorbance (600 nm)	11.4993	1.6082
G1905-Cerulean	G1905	None	OD600	Absorbance (600 nm)	11.4993	1.6382
LAC-Cerulean	LAC	None	OD600	Absorbance (600 nm)	11.4993	1.612
G1905 cured-Cerulean	G1905 cured	None	OD600	Absorbance (600 nm)	11.4993	1.6105
None	None	None	OD600	Absorbance (600 nm)	11.4993	0.0574
LAC-Venus & G1905-Cerulean	G1905	LAC	OD600	Absorbance (600 nm)	11.4993	1.5412
G1905-Venus & LAC-Cerulean	LAC	G1905	OD600	Absorbance (600 nm)	11.4993	1.5397
G1905-Cerulean	G1905	None	OD600	Absorbance (600 nm)	11.4993	1.6014
LAC-Cerulean	LAC	None	OD600	Absorbance (600 nm)	11.4993	1.5625
G1905 cured-Cerulean	G1905 cured	None	OD600	Absorbance (600 nm)	11.4993	1.5534
None	None	None	OD600	Absorbance (600 nm)	11.4993	0.0583
LAC-Venus & G1905-Cerulean	G1905	LAC	OD600	Absorbance (600 nm)	11.4993	1.5331
G1905-Venus & LAC-Cerulean	LAC	G1905	OD600	Absorbance (600 nm)	11.4993	1.478
G1905-Cerulean	G1905	None	OD600	Absorbance (600 nm)	11.4993	1.6658
LAC-Cerulean	LAC	None	OD600	Absorbance (600 nm)	11.4993	1.5592
G1905 cured-Cerulean	G1905 cured	None	OD600	Absorbance (600 nm)	11.4993	1.5762
None	None	None	OD600	Absorbance (600 nm)	11.4993	0.0587
LAC-Venus & G1905 cured-Cerulean	G1905 cured	LAC	OD600	Absorbance (600 nm)	11.4993	1.6166
G1905 cured-Venus & LAC-Cerulean	LAC	G1905 cured	OD600	Absorbance (600 nm)	11.4993	1.5687
G1905-Venus	None	G1905	OD600	Absorbance (600 nm)	11.4993	1.5653
LAC-Venus	None	LAC	OD600	Absorbance (600 nm)	11.4993	1.5721
G1905 cured-Venus	None	G1905 cured	OD600	Absorbance (600 nm)	11.4993	1.5462
LAC-Venus & G1905 cured-Cerulean	G1905 cured	LAC	OD600	Absorbance (600 nm)	11.4993	1.6001
G1905 cured-Venus & LAC-Cerulean	LAC	G1905 cured	OD600	Absorbance (600 nm)	11.4993	1.5629
G1905-Venus	None	G1905	OD600	Absorbance (600 nm)	11.4993	1.5639
LAC-Venus	None	LAC	OD600	Absorbance (600 nm)	11.4993	1.5688
G1905 cured-Venus	None	G1905 cured	OD600	Absorbance (600 nm)	11.4993	1.5661
LAC-Venus & G1905 cured-Cerulean	G1905 cured	LAC	OD600	Absorbance (600 nm)	11.4993	1.6005
G1905 cured-Venus & LAC-Cerulean	LAC	G1905 cured	OD600	Absorbance (600 nm)	11.4993	1.5572
G1905-Venus	None	G1905	OD600	Absorbance (600 nm)	11.4993	1.5951
LAC-Venus	None	LAC	OD600	Absorbance (600 nm)	11.4993	1.5731
G1905 cured-Venus	None	G1905 cured	OD600	Absorbance (600 nm)	11.4993	1.5775
LAC-Venus & G1905-Cerulean	G1905	LAC	OD600	Absorbance (600 nm)	11.7493	1.6653
G1905-Venus & LAC-Cerulean	LAC	G1905	OD600	Absorbance (600 nm)	11.7493	1.6202
G1905-Cerulean	G1905	None	OD600	Absorbance (600 nm)	11.7493	1.6482
LAC-Cerulean	LAC	None	OD600	Absorbance (600 nm)	11.7493	1.624
G1905 cured-Cerulean	G1905 cured	None	OD600	Absorbance (600 nm)	11.7493	1.6172
None	None	None	OD600	Absorbance (600 nm)	11.7493	0.0572
LAC-Venus & G1905-Cerulean	G1905	LAC	OD600	Absorbance (600 nm)	11.7493	1.5487
G1905-Venus & LAC-Cerulean	LAC	G1905	OD600	Absorbance (600 nm)	11.7493	1.5476
G1905-Cerulean	G1905	None	OD600	Absorbance (600 nm)	11.7493	1.6133
LAC-Cerulean	LAC	None	OD600	Absorbance (600 nm)	11.7493	1.5748
G1905 cured-Cerulean	G1905 cured	None	OD600	Absorbance (600 nm)	11.7493	1.5612
None	None	None	OD600	Absorbance (600 nm)	11.7493	0.0583
LAC-Venus & G1905-Cerulean	G1905	LAC	OD600	Absorbance (600 nm)	11.7493	1.5489
G1905-Venus & LAC-Cerulean	LAC	G1905	OD600	Absorbance (600 nm)	11.7493	1.4892
G1905-Cerulean	G1905	None	OD600	Absorbance (600 nm)	11.7493	1.6735
LAC-Cerulean	LAC	None	OD600	Absorbance (600 nm)	11.7493	1.5701
G1905 cured-Cerulean	G1905 cured	None	OD600	Absorbance (600 nm)	11.7493	1.5837
None	None	None	OD600	Absorbance (600 nm)	11.7493	0.0587
LAC-Venus & G1905 cured-Cerulean	G1905 cured	LAC	OD600	Absorbance (600 nm)	11.7493	1.6316
G1905 cured-Venus & LAC-Cerulean	LAC	G1905 cured	OD600	Absorbance (600 nm)	11.7493	1.5787
G1905-Venus	None	G1905	OD600	Absorbance (600 nm)	11.7493	1.5736
LAC-Venus	None	LAC	OD600	Absorbance (600 nm)	11.7493	1.5823
G1905 cured-Venus	None	G1905 cured	OD600	Absorbance (600 nm)	11.7493	1.5567
LAC-Venus & G1905 cured-Cerulean	G1905 cured	LAC	OD600	Absorbance (600 nm)	11.7493	1.6169
G1905 cured-Venus & LAC-Cerulean	LAC	G1905 cured	OD600	Absorbance (600 nm)	11.7493	1.5738
G1905-Venus	None	G1905	OD600	Absorbance (600 nm)	11.7493	1.5775
LAC-Venus	None	LAC	OD600	Absorbance (600 nm)	11.7493	1.5796
G1905 cured-Venus	None	G1905 cured	OD600	Absorbance (600 nm)	11.7493	1.5755
LAC-Venus & G1905 cured-Cerulean	G1905 cured	LAC	OD600	Absorbance (600 nm)	11.7493	1.6163
G1905 cured-Venus & LAC-Cerulean	LAC	G1905 cured	OD600	Absorbance (600 nm)	11.7493	1.5691
G1905-Venus	None	G1905	OD600	Absorbance (600 nm)	11.7493	1.6047
LAC-Venus	None	LAC	OD600	Absorbance (600 nm)	11.7493	1.5844
G1905 cured-Venus	None	G1905 cured	OD600	Absorbance (600 nm)	11.7493	1.5857
LAC-Venus & G1905-Cerulean	G1905	LAC	OD600	Absorbance (600 nm)	11.9993	1.673
G1905-Venus & LAC-Cerulean	LAC	G1905	OD600	Absorbance (600 nm)	11.9993	1.6367
G1905-Cerulean	G1905	None	OD600	Absorbance (600 nm)	11.9993	1.6589
LAC-Cerulean	LAC	None	OD600	Absorbance (600 nm)	11.9993	1.6361
G1905 cured-Cerulean	G1905 cured	None	OD600	Absorbance (600 nm)	11.9993	1.6233
None	None	None	OD600	Absorbance (600 nm)	11.9993	0.0573
LAC-Venus & G1905-Cerulean	G1905	LAC	OD600	Absorbance (600 nm)	11.9993	1.5631
G1905-Venus & LAC-Cerulean	LAC	G1905	OD600	Absorbance (600 nm)	11.9993	1.5594
G1905-Cerulean	G1905	None	OD600	Absorbance (600 nm)	11.9993	1.6266
LAC-Cerulean	LAC	None	OD600	Absorbance (600 nm)	11.9993	1.5853
G1905 cured-Cerulean	G1905 cured	None	OD600	Absorbance (600 nm)	11.9993	1.5715
None	None	None	OD600	Absorbance (600 nm)	11.9993	0.0584
LAC-Venus & G1905-Cerulean	G1905	LAC	OD600	Absorbance (600 nm)	11.9993	1.5585
G1905-Venus & LAC-Cerulean	LAC	G1905	OD600	Absorbance (600 nm)	11.9993	1.5005
G1905-Cerulean	G1905	None	OD600	Absorbance (600 nm)	11.9993	1.6823
LAC-Cerulean	LAC	None	OD600	Absorbance (600 nm)	11.9993	1.581
G1905 cured-Cerulean	G1905 cured	None	OD600	Absorbance (600 nm)	11.9993	1.593
None	None	None	OD600	Absorbance (600 nm)	11.9993	0.0587
LAC-Venus & G1905 cured-Cerulean	G1905 cured	LAC	OD600	Absorbance (600 nm)	11.9993	1.6532
G1905 cured-Venus & LAC-Cerulean	LAC	G1905 cured	OD600	Absorbance (600 nm)	11.9993	1.5912
G1905-Venus	None	G1905	OD600	Absorbance (600 nm)	11.9993	1.5849
LAC-Venus	None	LAC	OD600	Absorbance (600 nm)	11.9993	1.5926
G1905 cured-Venus	None	G1905 cured	OD600	Absorbance (600 nm)	11.9993	1.5649
LAC-Venus & G1905 cured-Cerulean	G1905 cured	LAC	OD600	Absorbance (600 nm)	11.9993	1.6317
G1905 cured-Venus & LAC-Cerulean	LAC	G1905 cured	OD600	Absorbance (600 nm)	11.9993	1.5861
G1905-Venus	None	G1905	OD600	Absorbance (600 nm)	11.9993	1.5871
LAC-Venus	None	LAC	OD600	Absorbance (600 nm)	11.9993	1.5884
G1905 cured-Venus	None	G1905 cured	OD600	Absorbance (600 nm)	11.9993	1.5855
LAC-Venus & G1905 cured-Cerulean	G1905 cured	LAC	OD600	Absorbance (600 nm)	11.9993	1.6334
G1905 cured-Venus & LAC-Cerulean	LAC	G1905 cured	OD600	Absorbance (600 nm)	11.9993	1.5831
G1905-Venus	None	G1905	OD600	Absorbance (600 nm)	11.9993	1.615
LAC-Venus	None	LAC	OD600	Absorbance (600 nm)	11.9993	1.5967
G1905 cured-Venus	None	G1905 cured	OD600	Absorbance (600 nm)	11.9993	1.5964
LAC-Venus & G1905-Cerulean	G1905	LAC	OD600	Absorbance (600 nm)	12.2493	1.6821
G1905-Venus & LAC-Cerulean	LAC	G1905	OD600	Absorbance (600 nm)	12.2493	1.6468
G1905-Cerulean	G1905	None	OD600	Absorbance (600 nm)	12.2493	1.6672
LAC-Cerulean	LAC	None	OD600	Absorbance (600 nm)	12.2493	1.6477
G1905 cured-Cerulean	G1905 cured	None	OD600	Absorbance (600 nm)	12.2493	1.6329
None	None	None	OD600	Absorbance (600 nm)	12.2493	0.0574
LAC-Venus & G1905-Cerulean	G1905	LAC	OD600	Absorbance (600 nm)	12.2493	1.5756
G1905-Venus & LAC-Cerulean	LAC	G1905	OD600	Absorbance (600 nm)	12.2493	1.5693
G1905-Cerulean	G1905	None	OD600	Absorbance (600 nm)	12.2493	1.6339
LAC-Cerulean	LAC	None	OD600	Absorbance (600 nm)	12.2493	1.5963
G1905 cured-Cerulean	G1905 cured	None	OD600	Absorbance (600 nm)	12.2493	1.5829
None	None	None	OD600	Absorbance (600 nm)	12.2493	0.0584
LAC-Venus & G1905-Cerulean	G1905	LAC	OD600	Absorbance (600 nm)	12.2493	1.5717
G1905-Venus & LAC-Cerulean	LAC	G1905	OD600	Absorbance (600 nm)	12.2493	1.5132
G1905-Cerulean	G1905	None	OD600	Absorbance (600 nm)	12.2493	1.6903
LAC-Cerulean	LAC	None	OD600	Absorbance (600 nm)	12.2493	1.5914
G1905 cured-Cerulean	G1905 cured	None	OD600	Absorbance (600 nm)	12.2493	1.6006
None	None	None	OD600	Absorbance (600 nm)	12.2493	0.0589
LAC-Venus & G1905 cured-Cerulean	G1905 cured	LAC	OD600	Absorbance (600 nm)	12.2493	1.6673
G1905 cured-Venus & LAC-Cerulean	LAC	G1905 cured	OD600	Absorbance (600 nm)	12.2493	1.6016
G1905-Venus	None	G1905	OD600	Absorbance (600 nm)	12.2493	1.5938
LAC-Venus	None	LAC	OD600	Absorbance (600 nm)	12.2493	1.6028
G1905 cured-Venus	None	G1905 cured	OD600	Absorbance (600 nm)	12.2493	1.5734
LAC-Venus & G1905 cured-Cerulean	G1905 cured	LAC	OD600	Absorbance (600 nm)	12.2493	1.6451
G1905 cured-Venus & LAC-Cerulean	LAC	G1905 cured	OD600	Absorbance (600 nm)	12.2493	1.5965
G1905-Venus	None	G1905	OD600	Absorbance (600 nm)	12.2493	1.5945
LAC-Venus	None	LAC	OD600	Absorbance (600 nm)	12.2493	1.5994
G1905 cured-Venus	None	G1905 cured	OD600	Absorbance (600 nm)	12.2493	1.5953
LAC-Venus & G1905 cured-Cerulean	G1905 cured	LAC	OD600	Absorbance (600 nm)	12.2493	1.6497
G1905 cured-Venus & LAC-Cerulean	LAC	G1905 cured	OD600	Absorbance (600 nm)	12.2493	1.5964
G1905-Venus	None	G1905	OD600	Absorbance (600 nm)	12.2493	1.6251
LAC-Venus	None	LAC	OD600	Absorbance (600 nm)	12.2493	1.6075
G1905 cured-Venus	None	G1905 cured	OD600	Absorbance (600 nm)	12.2493	1.6048
LAC-Venus & G1905-Cerulean	G1905	LAC	OD600	Absorbance (600 nm)	12.4993	1.691
G1905-Venus & LAC-Cerulean	LAC	G1905	OD600	Absorbance (600 nm)	12.4993	1.6581
G1905-Cerulean	G1905	None	OD600	Absorbance (600 nm)	12.4993	1.6723
LAC-Cerulean	LAC	None	OD600	Absorbance (600 nm)	12.4993	1.6572
G1905 cured-Cerulean	G1905 cured	None	OD600	Absorbance (600 nm)	12.4993	1.6413
None	None	None	OD600	Absorbance (600 nm)	12.4993	0.0571
LAC-Venus & G1905-Cerulean	G1905	LAC	OD600	Absorbance (600 nm)	12.4993	1.5899
G1905-Venus & LAC-Cerulean	LAC	G1905	OD600	Absorbance (600 nm)	12.4993	1.5814
G1905-Cerulean	G1905	None	OD600	Absorbance (600 nm)	12.4993	1.6448
LAC-Cerulean	LAC	None	OD600	Absorbance (600 nm)	12.4993	1.6064
G1905 cured-Cerulean	G1905 cured	None	OD600	Absorbance (600 nm)	12.4993	1.5926
None	None	None	OD600	Absorbance (600 nm)	12.4993	0.0583
LAC-Venus & G1905-Cerulean	G1905	LAC	OD600	Absorbance (600 nm)	12.4993	1.5832
G1905-Venus & LAC-Cerulean	LAC	G1905	OD600	Absorbance (600 nm)	12.4993	1.5253
G1905-Cerulean	G1905	None	OD600	Absorbance (600 nm)	12.4993	1.6966
LAC-Cerulean	LAC	None	OD600	Absorbance (600 nm)	12.4993	1.6014
G1905 cured-Cerulean	G1905 cured	None	OD600	Absorbance (600 nm)	12.4993	1.6099
None	None	None	OD600	Absorbance (600 nm)	12.4993	0.0587
LAC-Venus & G1905 cured-Cerulean	G1905 cured	LAC	OD600	Absorbance (600 nm)	12.4993	1.6824
G1905 cured-Venus & LAC-Cerulean	LAC	G1905 cured	OD600	Absorbance (600 nm)	12.4993	1.6123
G1905-Venus	None	G1905	OD600	Absorbance (600 nm)	12.4993	1.6037
LAC-Venus	None	LAC	OD600	Absorbance (600 nm)	12.4993	1.6111
G1905 cured-Venus	None	G1905 cured	OD600	Absorbance (600 nm)	12.4993	1.5858
LAC-Venus & G1905 cured-Cerulean	G1905 cured	LAC	OD600	Absorbance (600 nm)	12.4993	1.6616
G1905 cured-Venus & LAC-Cerulean	LAC	G1905 cured	OD600	Absorbance (600 nm)	12.4993	1.6095
G1905-Venus	None	G1905	OD600	Absorbance (600 nm)	12.4993	1.604
LAC-Venus	None	LAC	OD600	Absorbance (600 nm)	12.4993	1.6072
G1905 cured-Venus	None	G1905 cured	OD600	Absorbance (600 nm)	12.4993	1.6038
LAC-Venus & G1905 cured-Cerulean	G1905 cured	LAC	OD600	Absorbance (600 nm)	12.4993	1.6629
G1905 cured-Venus & LAC-Cerulean	LAC	G1905 cured	OD600	Absorbance (600 nm)	12.4993	1.6053
G1905-Venus	None	G1905	OD600	Absorbance (600 nm)	12.4993	1.6337
LAC-Venus	None	LAC	OD600	Absorbance (600 nm)	12.4993	1.6174
G1905 cured-Venus	None	G1905 cured	OD600	Absorbance (600 nm)	12.4993	1.6157
LAC-Venus & G1905-Cerulean	G1905	LAC	OD600	Absorbance (600 nm)	12.7493	1.6915
G1905-Venus & LAC-Cerulean	LAC	G1905	OD600	Absorbance (600 nm)	12.7493	1.6679
G1905-Cerulean	G1905	None	OD600	Absorbance (600 nm)	12.7493	1.68
LAC-Cerulean	LAC	None	OD600	Absorbance (600 nm)	12.7493	1.6684
G1905 cured-Cerulean	G1905 cured	None	OD600	Absorbance (600 nm)	12.7493	1.6499
None	None	None	OD600	Absorbance (600 nm)	12.7493	0.0572
LAC-Venus & G1905-Cerulean	G1905	LAC	OD600	Absorbance (600 nm)	12.7493	1.6046
G1905-Venus & LAC-Cerulean	LAC	G1905	OD600	Absorbance (600 nm)	12.7493	1.5923
G1905-Cerulean	G1905	None	OD600	Absorbance (600 nm)	12.7493	1.6559
LAC-Cerulean	LAC	None	OD600	Absorbance (600 nm)	12.7493	1.619
G1905 cured-Cerulean	G1905 cured	None	OD600	Absorbance (600 nm)	12.7493	1.6024
None	None	None	OD600	Absorbance (600 nm)	12.7493	0.0583
LAC-Venus & G1905-Cerulean	G1905	LAC	OD600	Absorbance (600 nm)	12.7493	1.5955
G1905-Venus & LAC-Cerulean	LAC	G1905	OD600	Absorbance (600 nm)	12.7493	1.5405
G1905-Cerulean	G1905	None	OD600	Absorbance (600 nm)	12.7493	1.7035
LAC-Cerulean	LAC	None	OD600	Absorbance (600 nm)	12.7493	1.6123
G1905 cured-Cerulean	G1905 cured	None	OD600	Absorbance (600 nm)	12.7493	1.6184
None	None	None	OD600	Absorbance (600 nm)	12.7493	0.0587
LAC-Venus & G1905 cured-Cerulean	G1905 cured	LAC	OD600	Absorbance (600 nm)	12.7493	1.6951
G1905 cured-Venus & LAC-Cerulean	LAC	G1905 cured	OD600	Absorbance (600 nm)	12.7493	1.6241
G1905-Venus	None	G1905	OD600	Absorbance (600 nm)	12.7493	1.613
LAC-Venus	None	LAC	OD600	Absorbance (600 nm)	12.7493	1.6229
G1905 cured-Venus	None	G1905 cured	OD600	Absorbance (600 nm)	12.7493	1.5941
LAC-Venus & G1905 cured-Cerulean	G1905 cured	LAC	OD600	Absorbance (600 nm)	12.7493	1.675
G1905 cured-Venus & LAC-Cerulean	LAC	G1905 cured	OD600	Absorbance (600 nm)	12.7493	1.6229
G1905-Venus	None	G1905	OD600	Absorbance (600 nm)	12.7493	1.6131
LAC-Venus	None	LAC	OD600	Absorbance (600 nm)	12.7493	1.6196
G1905 cured-Venus	None	G1905 cured	OD600	Absorbance (600 nm)	12.7493	1.6123
LAC-Venus & G1905 cured-Cerulean	G1905 cured	LAC	OD600	Absorbance (600 nm)	12.7493	1.6782
G1905 cured-Venus & LAC-Cerulean	LAC	G1905 cured	OD600	Absorbance (600 nm)	12.7493	1.6193
G1905-Venus	None	G1905	OD600	Absorbance (600 nm)	12.7493	1.645
LAC-Venus	None	LAC	OD600	Absorbance (600 nm)	12.7493	1.6297
G1905 cured-Venus	None	G1905 cured	OD600	Absorbance (600 nm)	12.7493	1.6241
LAC-Venus & G1905-Cerulean	G1905	LAC	OD600	Absorbance (600 nm)	12.9993	1.6921
G1905-Venus & LAC-Cerulean	LAC	G1905	OD600	Absorbance (600 nm)	12.9993	1.6721
G1905-Cerulean	G1905	None	OD600	Absorbance (600 nm)	12.9993	1.682
LAC-Cerulean	LAC	None	OD600	Absorbance (600 nm)	12.9993	1.6767
G1905 cured-Cerulean	G1905 cured	None	OD600	Absorbance (600 nm)	12.9993	1.6556
None	None	None	OD600	Absorbance (600 nm)	12.9993	0.0572
LAC-Venus & G1905-Cerulean	G1905	LAC	OD600	Absorbance (600 nm)	12.9993	1.6202
G1905-Venus & LAC-Cerulean	LAC	G1905	OD600	Absorbance (600 nm)	12.9993	1.6063
G1905-Cerulean	G1905	None	OD600	Absorbance (600 nm)	12.9993	1.6655
LAC-Cerulean	LAC	None	OD600	Absorbance (600 nm)	12.9993	1.6296
G1905 cured-Cerulean	G1905 cured	None	OD600	Absorbance (600 nm)	12.9993	1.6113
None	None	None	OD600	Absorbance (600 nm)	12.9993	0.0584
LAC-Venus & G1905-Cerulean	G1905	LAC	OD600	Absorbance (600 nm)	12.9993	1.608
G1905-Venus & LAC-Cerulean	LAC	G1905	OD600	Absorbance (600 nm)	12.9993	1.5483
G1905-Cerulean	G1905	None	OD600	Absorbance (600 nm)	12.9993	1.7102
LAC-Cerulean	LAC	None	OD600	Absorbance (600 nm)	12.9993	1.6233
G1905 cured-Cerulean	G1905 cured	None	OD600	Absorbance (600 nm)	12.9993	1.6263
None	None	None	OD600	Absorbance (600 nm)	12.9993	0.0588
LAC-Venus & G1905 cured-Cerulean	G1905 cured	LAC	OD600	Absorbance (600 nm)	12.9993	1.7044
G1905 cured-Venus & LAC-Cerulean	LAC	G1905 cured	OD600	Absorbance (600 nm)	12.9993	1.6359
G1905-Venus	None	G1905	OD600	Absorbance (600 nm)	12.9993	1.6212
LAC-Venus	None	LAC	OD600	Absorbance (600 nm)	12.9993	1.6322
G1905 cured-Venus	None	G1905 cured	OD600	Absorbance (600 nm)	12.9993	1.6041
LAC-Venus & G1905 cured-Cerulean	G1905 cured	LAC	OD600	Absorbance (600 nm)	12.9993	1.6873
G1905 cured-Venus & LAC-Cerulean	LAC	G1905 cured	OD600	Absorbance (600 nm)	12.9993	1.6339
G1905-Venus	None	G1905	OD600	Absorbance (600 nm)	12.9993	1.6231
LAC-Venus	None	LAC	OD600	Absorbance (600 nm)	12.9993	1.6292
G1905 cured-Venus	None	G1905 cured	OD600	Absorbance (600 nm)	12.9993	1.62
LAC-Venus & G1905 cured-Cerulean	G1905 cured	LAC	OD600	Absorbance (600 nm)	12.9993	1.6897
G1905 cured-Venus & LAC-Cerulean	LAC	G1905 cured	OD600	Absorbance (600 nm)	12.9993	1.6253
G1905-Venus	None	G1905	OD600	Absorbance (600 nm)	12.9993	1.6535
LAC-Venus	None	LAC	OD600	Absorbance (600 nm)	12.9993	1.6386
G1905 cured-Venus	None	G1905 cured	OD600	Absorbance (600 nm)	12.9993	1.6314
LAC-Venus & G1905-Cerulean	G1905	LAC	OD600	Absorbance (600 nm)	13.2492	1.6893
G1905-Venus & LAC-Cerulean	LAC	G1905	OD600	Absorbance (600 nm)	13.2492	1.6751
G1905-Cerulean	G1905	None	OD600	Absorbance (600 nm)	13.2492	1.6832
LAC-Cerulean	LAC	None	OD600	Absorbance (600 nm)	13.2492	1.6867
G1905 cured-Cerulean	G1905 cured	None	OD600	Absorbance (600 nm)	13.2492	1.6613
None	None	None	OD600	Absorbance (600 nm)	13.2492	0.0572
LAC-Venus & G1905-Cerulean	G1905	LAC	OD600	Absorbance (600 nm)	13.2492	1.6342
G1905-Venus & LAC-Cerulean	LAC	G1905	OD600	Absorbance (600 nm)	13.2492	1.6169
G1905-Cerulean	G1905	None	OD600	Absorbance (600 nm)	13.2492	1.6688
LAC-Cerulean	LAC	None	OD600	Absorbance (600 nm)	13.2492	1.64
G1905 cured-Cerulean	G1905 cured	None	OD600	Absorbance (600 nm)	13.2492	1.6175
None	None	None	OD600	Absorbance (600 nm)	13.2492	0.0582
LAC-Venus & G1905-Cerulean	G1905	LAC	OD600	Absorbance (600 nm)	13.2492	1.6203
G1905-Venus & LAC-Cerulean	LAC	G1905	OD600	Absorbance (600 nm)	13.2492	1.5592
G1905-Cerulean	G1905	None	OD600	Absorbance (600 nm)	13.2492	1.7182
LAC-Cerulean	LAC	None	OD600	Absorbance (600 nm)	13.2492	1.6331
G1905 cured-Cerulean	G1905 cured	None	OD600	Absorbance (600 nm)	13.2492	1.6337
None	None	None	OD600	Absorbance (600 nm)	13.2492	0.0588
LAC-Venus & G1905 cured-Cerulean	G1905 cured	LAC	OD600	Absorbance (600 nm)	13.2492	1.7128
G1905 cured-Venus & LAC-Cerulean	LAC	G1905 cured	OD600	Absorbance (600 nm)	13.2492	1.6462
G1905-Venus	None	G1905	OD600	Absorbance (600 nm)	13.2492	1.6284
LAC-Venus	None	LAC	OD600	Absorbance (600 nm)	13.2492	1.6417
G1905 cured-Venus	None	G1905 cured	OD600	Absorbance (600 nm)	13.2492	1.6093
LAC-Venus & G1905 cured-Cerulean	G1905 cured	LAC	OD600	Absorbance (600 nm)	13.2492	1.6984
G1905 cured-Venus & LAC-Cerulean	LAC	G1905 cured	OD600	Absorbance (600 nm)	13.2492	1.6487
G1905-Venus	None	G1905	OD600	Absorbance (600 nm)	13.2492	1.6334
LAC-Venus	None	LAC	OD600	Absorbance (600 nm)	13.2492	1.6391
G1905 cured-Venus	None	G1905 cured	OD600	Absorbance (600 nm)	13.2492	1.6279
LAC-Venus & G1905 cured-Cerulean	G1905 cured	LAC	OD600	Absorbance (600 nm)	13.2492	1.7007
G1905 cured-Venus & LAC-Cerulean	LAC	G1905 cured	OD600	Absorbance (600 nm)	13.2492	1.6392
G1905-Venus	None	G1905	OD600	Absorbance (600 nm)	13.2492	1.6616
LAC-Venus	None	LAC	OD600	Absorbance (600 nm)	13.2492	1.648
G1905 cured-Venus	None	G1905 cured	OD600	Absorbance (600 nm)	13.2492	1.6396
LAC-Venus & G1905-Cerulean	G1905	LAC	OD600	Absorbance (600 nm)	13.4992	1.6844
G1905-Venus & LAC-Cerulean	LAC	G1905	OD600	Absorbance (600 nm)	13.4992	1.6739
G1905-Cerulean	G1905	None	OD600	Absorbance (600 nm)	13.4992	1.6836
LAC-Cerulean	LAC	None	OD600	Absorbance (600 nm)	13.4992	1.6915
G1905 cured-Cerulean	G1905 cured	None	OD600	Absorbance (600 nm)	13.4992	1.662
None	None	None	OD600	Absorbance (600 nm)	13.4992	0.0572
LAC-Venus & G1905-Cerulean	G1905	LAC	OD600	Absorbance (600 nm)	13.4992	1.6499
G1905-Venus & LAC-Cerulean	LAC	G1905	OD600	Absorbance (600 nm)	13.4992	1.6275
G1905-Cerulean	G1905	None	OD600	Absorbance (600 nm)	13.4992	1.6744
LAC-Cerulean	LAC	None	OD600	Absorbance (600 nm)	13.4992	1.6464
G1905 cured-Cerulean	G1905 cured	None	OD600	Absorbance (600 nm)	13.4992	1.6262
None	None	None	OD600	Absorbance (600 nm)	13.4992	0.0583
LAC-Venus & G1905-Cerulean	G1905	LAC	OD600	Absorbance (600 nm)	13.4992	1.6355
G1905-Venus & LAC-Cerulean	LAC	G1905	OD600	Absorbance (600 nm)	13.4992	1.5725
G1905-Cerulean	G1905	None	OD600	Absorbance (600 nm)	13.4992	1.7247
LAC-Cerulean	LAC	None	OD600	Absorbance (600 nm)	13.4992	1.642
G1905 cured-Cerulean	G1905 cured	None	OD600	Absorbance (600 nm)	13.4992	1.6407
None	None	None	OD600	Absorbance (600 nm)	13.4992	0.0588
LAC-Venus & G1905 cured-Cerulean	G1905 cured	LAC	OD600	Absorbance (600 nm)	13.4992	1.722
G1905 cured-Venus & LAC-Cerulean	LAC	G1905 cured	OD600	Absorbance (600 nm)	13.4992	1.6597
G1905-Venus	None	G1905	OD600	Absorbance (600 nm)	13.4992	1.6345
LAC-Venus	None	LAC	OD600	Absorbance (600 nm)	13.4992	1.6525
G1905 cured-Venus	None	G1905 cured	OD600	Absorbance (600 nm)	13.4992	1.6188
LAC-Venus & G1905 cured-Cerulean	G1905 cured	LAC	OD600	Absorbance (600 nm)	13.4992	1.71
G1905 cured-Venus & LAC-Cerulean	LAC	G1905 cured	OD600	Absorbance (600 nm)	13.4992	1.6639
G1905-Venus	None	G1905	OD600	Absorbance (600 nm)	13.4992	1.6411
LAC-Venus	None	LAC	OD600	Absorbance (600 nm)	13.4992	1.6467
G1905 cured-Venus	None	G1905 cured	OD600	Absorbance (600 nm)	13.4992	1.6378
LAC-Venus & G1905 cured-Cerulean	G1905 cured	LAC	OD600	Absorbance (600 nm)	13.4992	1.7112
G1905 cured-Venus & LAC-Cerulean	LAC	G1905 cured	OD600	Absorbance (600 nm)	13.4992	1.6516
G1905-Venus	None	G1905	OD600	Absorbance (600 nm)	13.4992	1.6689
LAC-Venus	None	LAC	OD600	Absorbance (600 nm)	13.4992	1.6545
G1905 cured-Venus	None	G1905 cured	OD600	Absorbance (600 nm)	13.4992	1.6462
LAC-Venus & G1905-Cerulean	G1905	LAC	OD600	Absorbance (600 nm)	13.7492	1.6798
G1905-Venus & LAC-Cerulean	LAC	G1905	OD600	Absorbance (600 nm)	13.7492	1.6732
G1905-Cerulean	G1905	None	OD600	Absorbance (600 nm)	13.7492	1.6813
LAC-Cerulean	LAC	None	OD600	Absorbance (600 nm)	13.7492	1.6979
G1905 cured-Cerulean	G1905 cured	None	OD600	Absorbance (600 nm)	13.7492	1.6649
None	None	None	OD600	Absorbance (600 nm)	13.7492	0.0572
LAC-Venus & G1905-Cerulean	G1905	LAC	OD600	Absorbance (600 nm)	13.7492	1.6651
G1905-Venus & LAC-Cerulean	LAC	G1905	OD600	Absorbance (600 nm)	13.7492	1.6408
G1905-Cerulean	G1905	None	OD600	Absorbance (600 nm)	13.7492	1.6932
LAC-Cerulean	LAC	None	OD600	Absorbance (600 nm)	13.7492	1.6527
G1905 cured-Cerulean	G1905 cured	None	OD600	Absorbance (600 nm)	13.7492	1.6328
None	None	None	OD600	Absorbance (600 nm)	13.7492	0.0583
LAC-Venus & G1905-Cerulean	G1905	LAC	OD600	Absorbance (600 nm)	13.7492	1.6526
G1905-Venus & LAC-Cerulean	LAC	G1905	OD600	Absorbance (600 nm)	13.7492	1.5851
G1905-Cerulean	G1905	None	OD600	Absorbance (600 nm)	13.7492	1.7292
LAC-Cerulean	LAC	None	OD600	Absorbance (600 nm)	13.7492	1.6489
G1905 cured-Cerulean	G1905 cured	None	OD600	Absorbance (600 nm)	13.7492	1.6468
None	None	None	OD600	Absorbance (600 nm)	13.7492	0.0587
LAC-Venus & G1905 cured-Cerulean	G1905 cured	LAC	OD600	Absorbance (600 nm)	13.7492	1.7316
G1905 cured-Venus & LAC-Cerulean	LAC	G1905 cured	OD600	Absorbance (600 nm)	13.7492	1.6789
G1905-Venus	None	G1905	OD600	Absorbance (600 nm)	13.7492	1.6414
LAC-Venus	None	LAC	OD600	Absorbance (600 nm)	13.7492	1.6584
G1905 cured-Venus	None	G1905 cured	OD600	Absorbance (600 nm)	13.7492	1.6259
LAC-Venus & G1905 cured-Cerulean	G1905 cured	LAC	OD600	Absorbance (600 nm)	13.7492	1.7185
G1905 cured-Venus & LAC-Cerulean	LAC	G1905 cured	OD600	Absorbance (600 nm)	13.7492	1.6829
G1905-Venus	None	G1905	OD600	Absorbance (600 nm)	13.7492	1.6477
LAC-Venus	None	LAC	OD600	Absorbance (600 nm)	13.7492	1.6531
G1905 cured-Venus	None	G1905 cured	OD600	Absorbance (600 nm)	13.7492	1.6444
LAC-Venus & G1905 cured-Cerulean	G1905 cured	LAC	OD600	Absorbance (600 nm)	13.7492	1.719
G1905 cured-Venus & LAC-Cerulean	LAC	G1905 cured	OD600	Absorbance (600 nm)	13.7492	1.6677
G1905-Venus	None	G1905	OD600	Absorbance (600 nm)	13.7492	1.6759
LAC-Venus	None	LAC	OD600	Absorbance (600 nm)	13.7492	1.6583
G1905 cured-Venus	None	G1905 cured	OD600	Absorbance (600 nm)	13.7492	1.6539
LAC-Venus & G1905-Cerulean	G1905	LAC	OD600	Absorbance (600 nm)	13.9992	1.6798
G1905-Venus & LAC-Cerulean	LAC	G1905	OD600	Absorbance (600 nm)	13.9992	1.6707
G1905-Cerulean	G1905	None	OD600	Absorbance (600 nm)	13.9992	1.6797
LAC-Cerulean	LAC	None	OD600	Absorbance (600 nm)	13.9992	1.7148
G1905 cured-Cerulean	G1905 cured	None	OD600	Absorbance (600 nm)	13.9992	1.6651
None	None	None	OD600	Absorbance (600 nm)	13.9992	0.0572
LAC-Venus & G1905-Cerulean	G1905	LAC	OD600	Absorbance (600 nm)	13.9992	1.6765
G1905-Venus & LAC-Cerulean	LAC	G1905	OD600	Absorbance (600 nm)	13.9992	1.6518
G1905-Cerulean	G1905	None	OD600	Absorbance (600 nm)	13.9992	1.6886
LAC-Cerulean	LAC	None	OD600	Absorbance (600 nm)	13.9992	1.661
G1905 cured-Cerulean	G1905 cured	None	OD600	Absorbance (600 nm)	13.9992	1.6431
None	None	None	OD600	Absorbance (600 nm)	13.9992	0.0582
LAC-Venus & G1905-Cerulean	G1905	LAC	OD600	Absorbance (600 nm)	13.9992	1.6657
G1905-Venus & LAC-Cerulean	LAC	G1905	OD600	Absorbance (600 nm)	13.9992	1.5991
G1905-Cerulean	G1905	None	OD600	Absorbance (600 nm)	13.9992	1.7356
LAC-Cerulean	LAC	None	OD600	Absorbance (600 nm)	13.9992	1.6517
G1905 cured-Cerulean	G1905 cured	None	OD600	Absorbance (600 nm)	13.9992	1.6547
None	None	None	OD600	Absorbance (600 nm)	13.9992	0.0587
LAC-Venus & G1905 cured-Cerulean	G1905 cured	LAC	OD600	Absorbance (600 nm)	13.9992	1.737
G1905 cured-Venus & LAC-Cerulean	LAC	G1905 cured	OD600	Absorbance (600 nm)	13.9992	1.6954
G1905-Venus	None	G1905	OD600	Absorbance (600 nm)	13.9992	1.6492
LAC-Venus	None	LAC	OD600	Absorbance (600 nm)	13.9992	1.6633
G1905 cured-Venus	None	G1905 cured	OD600	Absorbance (600 nm)	13.9992	1.6342
LAC-Venus & G1905 cured-Cerulean	G1905 cured	LAC	OD600	Absorbance (600 nm)	13.9992	1.7245
G1905 cured-Venus & LAC-Cerulean	LAC	G1905 cured	OD600	Absorbance (600 nm)	13.9992	1.7013
G1905-Venus	None	G1905	OD600	Absorbance (600 nm)	13.9992	1.6565
LAC-Venus	None	LAC	OD600	Absorbance (600 nm)	13.9992	1.6554
G1905 cured-Venus	None	G1905 cured	OD600	Absorbance (600 nm)	13.9992	1.6516
LAC-Venus & G1905 cured-Cerulean	G1905 cured	LAC	OD600	Absorbance (600 nm)	13.9992	1.7261
G1905 cured-Venus & LAC-Cerulean	LAC	G1905 cured	OD600	Absorbance (600 nm)	13.9992	1.6848
G1905-Venus	None	G1905	OD600	Absorbance (600 nm)	13.9992	1.6845
LAC-Venus	None	LAC	OD600	Absorbance (600 nm)	13.9992	1.6648
G1905 cured-Venus	None	G1905 cured	OD600	Absorbance (600 nm)	13.9992	1.6632
LAC-Venus & G1905-Cerulean	G1905	LAC	OD600	Absorbance (600 nm)	14.2492	1.6818
G1905-Venus & LAC-Cerulean	LAC	G1905	OD600	Absorbance (600 nm)	14.2492	1.6735
G1905-Cerulean	G1905	None	OD600	Absorbance (600 nm)	14.2492	1.6747
LAC-Cerulean	LAC	None	OD600	Absorbance (600 nm)	14.2492	1.7204
G1905 cured-Cerulean	G1905 cured	None	OD600	Absorbance (600 nm)	14.2492	1.6619
None	None	None	OD600	Absorbance (600 nm)	14.2492	0.0572
LAC-Venus & G1905-Cerulean	G1905	LAC	OD600	Absorbance (600 nm)	14.2492	1.6825
G1905-Venus & LAC-Cerulean	LAC	G1905	OD600	Absorbance (600 nm)	14.2492	1.6581
G1905-Cerulean	G1905	None	OD600	Absorbance (600 nm)	14.2492	1.6956
LAC-Cerulean	LAC	None	OD600	Absorbance (600 nm)	14.2492	1.6619
G1905 cured-Cerulean	G1905 cured	None	OD600	Absorbance (600 nm)	14.2492	1.655
None	None	None	OD600	Absorbance (600 nm)	14.2492	0.0582
LAC-Venus & G1905-Cerulean	G1905	LAC	OD600	Absorbance (600 nm)	14.2492	1.6745
G1905-Venus & LAC-Cerulean	LAC	G1905	OD600	Absorbance (600 nm)	14.2492	1.6145
G1905-Cerulean	G1905	None	OD600	Absorbance (600 nm)	14.2492	1.7404
LAC-Cerulean	LAC	None	OD600	Absorbance (600 nm)	14.2492	1.655
G1905 cured-Cerulean	G1905 cured	None	OD600	Absorbance (600 nm)	14.2492	1.6647
None	None	None	OD600	Absorbance (600 nm)	14.2492	0.0587
LAC-Venus & G1905 cured-Cerulean	G1905 cured	LAC	OD600	Absorbance (600 nm)	14.2492	1.7403
G1905 cured-Venus & LAC-Cerulean	LAC	G1905 cured	OD600	Absorbance (600 nm)	14.2492	1.7094
G1905-Venus	None	G1905	OD600	Absorbance (600 nm)	14.2492	1.6586
LAC-Venus	None	LAC	OD600	Absorbance (600 nm)	14.2492	1.6687
G1905 cured-Venus	None	G1905 cured	OD600	Absorbance (600 nm)	14.2492	1.6456
LAC-Venus & G1905 cured-Cerulean	G1905 cured	LAC	OD600	Absorbance (600 nm)	14.2492	1.7296
G1905 cured-Venus & LAC-Cerulean	LAC	G1905 cured	OD600	Absorbance (600 nm)	14.2492	1.7183
G1905-Venus	None	G1905	OD600	Absorbance (600 nm)	14.2492	1.6653
LAC-Venus	None	LAC	OD600	Absorbance (600 nm)	14.2492	1.6593
G1905 cured-Venus	None	G1905 cured	OD600	Absorbance (600 nm)	14.2492	1.6619
LAC-Venus & G1905 cured-Cerulean	G1905 cured	LAC	OD600	Absorbance (600 nm)	14.2492	1.733
G1905 cured-Venus & LAC-Cerulean	LAC	G1905 cured	OD600	Absorbance (600 nm)	14.2492	1.7092
G1905-Venus	None	G1905	OD600	Absorbance (600 nm)	14.2492	1.6948
LAC-Venus	None	LAC	OD600	Absorbance (600 nm)	14.2492	1.6693
G1905 cured-Venus	None	G1905 cured	OD600	Absorbance (600 nm)	14.2492	1.6743
LAC-Venus & G1905-Cerulean	G1905	LAC	OD600	Absorbance (600 nm)	14.4992	1.6835
G1905-Venus & LAC-Cerulean	LAC	G1905	OD600	Absorbance (600 nm)	14.4992	1.6806
G1905-Cerulean	G1905	None	OD600	Absorbance (600 nm)	14.4992	1.6715
LAC-Cerulean	LAC	None	OD600	Absorbance (600 nm)	14.4992	1.725
G1905 cured-Cerulean	G1905 cured	None	OD600	Absorbance (600 nm)	14.4992	1.6603
None	None	None	OD600	Absorbance (600 nm)	14.4992	0.0571
LAC-Venus & G1905-Cerulean	G1905	LAC	OD600	Absorbance (600 nm)	14.4992	1.6823
G1905-Venus & LAC-Cerulean	LAC	G1905	OD600	Absorbance (600 nm)	14.4992	1.6595
G1905-Cerulean	G1905	None	OD600	Absorbance (600 nm)	14.4992	1.7032
LAC-Cerulean	LAC	None	OD600	Absorbance (600 nm)	14.4992	1.6675
G1905 cured-Cerulean	G1905 cured	None	OD600	Absorbance (600 nm)	14.4992	1.6647
None	None	None	OD600	Absorbance (600 nm)	14.4992	0.0582
LAC-Venus & G1905-Cerulean	G1905	LAC	OD600	Absorbance (600 nm)	14.4992	1.6791
G1905-Venus & LAC-Cerulean	LAC	G1905	OD600	Absorbance (600 nm)	14.4992	1.6296
G1905-Cerulean	G1905	None	OD600	Absorbance (600 nm)	14.4992	1.7435
LAC-Cerulean	LAC	None	OD600	Absorbance (600 nm)	14.4992	1.6593
G1905 cured-Cerulean	G1905 cured	None	OD600	Absorbance (600 nm)	14.4992	1.6737
None	None	None	OD600	Absorbance (600 nm)	14.4992	0.0586
LAC-Venus & G1905 cured-Cerulean	G1905 cured	LAC	OD600	Absorbance (600 nm)	14.4992	1.742
G1905 cured-Venus & LAC-Cerulean	LAC	G1905 cured	OD600	Absorbance (600 nm)	14.4992	1.7169
G1905-Venus	None	G1905	OD600	Absorbance (600 nm)	14.4992	1.6669
LAC-Venus	None	LAC	OD600	Absorbance (600 nm)	14.4992	1.6679
G1905 cured-Venus	None	G1905 cured	OD600	Absorbance (600 nm)	14.4992	1.6554
LAC-Venus & G1905 cured-Cerulean	G1905 cured	LAC	OD600	Absorbance (600 nm)	14.4992	1.7313
G1905 cured-Venus & LAC-Cerulean	LAC	G1905 cured	OD600	Absorbance (600 nm)	14.4992	1.7301
G1905-Venus	None	G1905	OD600	Absorbance (600 nm)	14.4992	1.6749
LAC-Venus	None	LAC	OD600	Absorbance (600 nm)	14.4992	1.6634
G1905 cured-Venus	None	G1905 cured	OD600	Absorbance (600 nm)	14.4992	1.6749
LAC-Venus & G1905 cured-Cerulean	G1905 cured	LAC	OD600	Absorbance (600 nm)	14.4992	1.7357
G1905 cured-Venus & LAC-Cerulean	LAC	G1905 cured	OD600	Absorbance (600 nm)	14.4992	1.7271
G1905-Venus	None	G1905	OD600	Absorbance (600 nm)	14.4992	1.7042
LAC-Venus	None	LAC	OD600	Absorbance (600 nm)	14.4992	1.6709
G1905 cured-Venus	None	G1905 cured	OD600	Absorbance (600 nm)	14.4992	1.6831
LAC-Venus & G1905-Cerulean	G1905	LAC	OD600	Absorbance (600 nm)	14.7492	1.6862
G1905-Venus & LAC-Cerulean	LAC	G1905	OD600	Absorbance (600 nm)	14.7492	1.6828
G1905-Cerulean	G1905	None	OD600	Absorbance (600 nm)	14.7492	1.6721
LAC-Cerulean	LAC	None	OD600	Absorbance (600 nm)	14.7492	1.7306
G1905 cured-Cerulean	G1905 cured	None	OD600	Absorbance (600 nm)	14.7492	1.6525
None	None	None	OD600	Absorbance (600 nm)	14.7492	0.0572
LAC-Venus & G1905-Cerulean	G1905	LAC	OD600	Absorbance (600 nm)	14.7492	1.6876
G1905-Venus & LAC-Cerulean	LAC	G1905	OD600	Absorbance (600 nm)	14.7492	1.6605
G1905-Cerulean	G1905	None	OD600	Absorbance (600 nm)	14.7492	1.7092
LAC-Cerulean	LAC	None	OD600	Absorbance (600 nm)	14.7492	1.669
G1905 cured-Cerulean	G1905 cured	None	OD600	Absorbance (600 nm)	14.7492	1.6765
None	None	None	OD600	Absorbance (600 nm)	14.7492	0.0582
LAC-Venus & G1905-Cerulean	G1905	LAC	OD600	Absorbance (600 nm)	14.7492	1.682
G1905-Venus & LAC-Cerulean	LAC	G1905	OD600	Absorbance (600 nm)	14.7492	1.6417
G1905-Cerulean	G1905	None	OD600	Absorbance (600 nm)	14.7492	1.7429
LAC-Cerulean	LAC	None	OD600	Absorbance (600 nm)	14.7492	1.6644
G1905 cured-Cerulean	G1905 cured	None	OD600	Absorbance (600 nm)	14.7492	1.6853
None	None	None	OD600	Absorbance (600 nm)	14.7492	0.0587
LAC-Venus & G1905 cured-Cerulean	G1905 cured	LAC	OD600	Absorbance (600 nm)	14.7492	1.7472
G1905 cured-Venus & LAC-Cerulean	LAC	G1905 cured	OD600	Absorbance (600 nm)	14.7492	1.7233
G1905-Venus	None	G1905	OD600	Absorbance (600 nm)	14.7492	1.68
LAC-Venus	None	LAC	OD600	Absorbance (600 nm)	14.7492	1.6713
G1905 cured-Venus	None	G1905 cured	OD600	Absorbance (600 nm)	14.7492	1.6697
LAC-Venus & G1905 cured-Cerulean	G1905 cured	LAC	OD600	Absorbance (600 nm)	14.7492	1.734
G1905 cured-Venus & LAC-Cerulean	LAC	G1905 cured	OD600	Absorbance (600 nm)	14.7492	1.7369
G1905-Venus	None	G1905	OD600	Absorbance (600 nm)	14.7492	1.6845
LAC-Venus	None	LAC	OD600	Absorbance (600 nm)	14.7492	1.6647
G1905 cured-Venus	None	G1905 cured	OD600	Absorbance (600 nm)	14.7492	1.686
LAC-Venus & G1905 cured-Cerulean	G1905 cured	LAC	OD600	Absorbance (600 nm)	14.7492	1.738
G1905 cured-Venus & LAC-Cerulean	LAC	G1905 cured	OD600	Absorbance (600 nm)	14.7492	1.7434
G1905-Venus	None	G1905	OD600	Absorbance (600 nm)	14.7492	1.7139
LAC-Venus	None	LAC	OD600	Absorbance (600 nm)	14.7492	1.675
G1905 cured-Venus	None	G1905 cured	OD600	Absorbance (600 nm)	14.7492	1.6935
LAC-Venus & G1905-Cerulean	G1905	LAC	OD600	Absorbance (600 nm)	15.0015	1.685
G1905-Venus & LAC-Cerulean	LAC	G1905	OD600	Absorbance (600 nm)	15.0015	1.6769
G1905-Cerulean	G1905	None	OD600	Absorbance (600 nm)	15.0015	1.6722
LAC-Cerulean	LAC	None	OD600	Absorbance (600 nm)	15.0015	1.7293
G1905 cured-Cerulean	G1905 cured	None	OD600	Absorbance (600 nm)	15.0015	1.6495
None	None	None	OD600	Absorbance (600 nm)	15.0015	0.0572
LAC-Venus & G1905-Cerulean	G1905	LAC	OD600	Absorbance (600 nm)	15.0015	1.6984
G1905-Venus & LAC-Cerulean	LAC	G1905	OD600	Absorbance (600 nm)	15.0015	1.6649
G1905-Cerulean	G1905	None	OD600	Absorbance (600 nm)	15.0015	1.7088
LAC-Cerulean	LAC	None	OD600	Absorbance (600 nm)	15.0015	1.669
G1905 cured-Cerulean	G1905 cured	None	OD600	Absorbance (600 nm)	15.0015	1.6843
None	None	None	OD600	Absorbance (600 nm)	15.0015	0.0582
LAC-Venus & G1905-Cerulean	G1905	LAC	OD600	Absorbance (600 nm)	15.0015	1.6833
G1905-Venus & LAC-Cerulean	LAC	G1905	OD600	Absorbance (600 nm)	15.0015	1.6567
G1905-Cerulean	G1905	None	OD600	Absorbance (600 nm)	15.0015	1.7403
LAC-Cerulean	LAC	None	OD600	Absorbance (600 nm)	15.0015	1.6629
G1905 cured-Cerulean	G1905 cured	None	OD600	Absorbance (600 nm)	15.0015	1.6946
None	None	None	OD600	Absorbance (600 nm)	15.0015	0.0587
LAC-Venus & G1905 cured-Cerulean	G1905 cured	LAC	OD600	Absorbance (600 nm)	15.0015	1.75
[truncated: 6,020 more rows]

## Sheet: Fig. 2a
Elution (mL)	Absorbance (mAU)	Channel
-0.596291	0.67035	UV 1_214
-0.595459	14.4762	UV 1_214
-0.594627	15.1488	UV 1_214
-0.593795	15.6595	UV 1_214
-0.592963	16.0883	UV 1_214
-0.592131	16.4699	UV 1_214
-0.591299	16.702	UV 1_214
-0.590466	16.6933	UV 1_214
-0.589634	16.6785	UV 1_214
-0.588802	16.6616	UV 1_214
-0.58797	16.6447	UV 1_214
-0.587138	16.6277	UV 1_214
-0.586306	16.6107	UV 1_214
-0.585474	16.5937	UV 1_214
-0.584641	16.575	UV 1_214
-0.583809	16.5451	UV 1_214
-0.582977	16.5008	UV 1_214
-0.582145	16.4567	UV 1_214
-0.581313	16.4125	UV 1_214
-0.580481	16.3683	UV 1_214
-0.579649	16.3242	UV 1_214
-0.578817	16.2799	UV 1_214
-0.577984	16.2409	UV 1_214
-0.577152	16.2138	UV 1_214
-0.57632	16.1906	UV 1_214
-0.575488	16.1674	UV 1_214
-0.574656	16.1442	UV 1_214
-0.573824	16.1211	UV 1_214
-0.572992	16.098	UV 1_214
-0.572159	16.0752	UV 1_214
-0.571327	16.057	UV 1_214
-0.570495	16.0461	UV 1_214
-0.569663	16.0351	UV 1_214
-0.568831	16.0242	UV 1_214
-0.567999	16.0134	UV 1_214
-0.567167	16.0032	UV 1_214
-0.566334	15.9934	UV 1_214
-0.565502	15.9822	UV 1_214
-0.56467	15.9659	UV 1_214
-0.563838	15.9443	UV 1_214
-0.563006	15.9227	UV 1_214
-0.562174	15.9011	UV 1_214
-0.561342	15.8797	UV 1_214
-0.56051	15.8579	UV 1_214
-0.559677	15.8363	UV 1_214
-0.558845	15.8121	UV 1_214
-0.558013	15.778	UV 1_214
-0.557181	15.735	UV 1_214
-0.556349	15.6923	UV 1_214
-0.555517	15.6501	UV 1_214
-0.554685	15.6104	UV 1_214
-0.553852	15.5724	UV 1_214
-0.55302	15.5346	UV 1_214
-0.552188	15.489	UV 1_214
-0.551356	15.4253	UV 1_214
-0.550524	15.3576	UV 1_214
-0.549692	15.2906	UV 1_214
-0.54886	15.2263	UV 1_214
-0.548028	15.1676	UV 1_214
-0.547195	15.1115	UV 1_214
-0.546363	15.0522	UV 1_214
-0.545531	14.9795	UV 1_214
-0.544699	14.8926	UV 1_214
-0.543867	14.8061	UV 1_214
-0.543035	14.7208	UV 1_214
-0.542203	14.6462	UV 1_214
-0.54137	14.5866	UV 1_214
-0.540538	14.5266	UV 1_214
-0.539706	14.4629	UV 1_214
-0.538874	14.3883	UV 1_214
-0.538042	14.3076	UV 1_214
-0.53721	14.2269	UV 1_214
-0.536378	14.1415	UV 1_214
-0.535545	14.0446	UV 1_214
-0.534713	13.9438	UV 1_214
-0.533881	13.842	UV 1_214
-0.533049	13.7201	UV 1_214
-0.532217	13.5573	UV 1_214
-0.531385	13.3949	UV 1_214
-0.530553	13.2331	UV 1_214
-0.529721	13.07	UV 1_214
-0.528888	12.9001	UV 1_214
-0.528056	12.7287	UV 1_214
-0.527224	12.5512	UV 1_214
-0.526392	12.3592	UV 1_214
-0.52556	12.146	UV 1_214
-0.524728	11.9336	UV 1_214
-0.523896	11.7229	UV 1_214
-0.523063	11.5152	UV 1_214
-0.522231	11.3147	UV 1_214
-0.521399	11.1138	UV 1_214
-0.520567	10.9096	UV 1_214
-0.519735	10.6924	UV 1_214
-0.518903	10.4681	UV 1_214
-0.518071	10.2443	UV 1_214
-0.517238	10.0212	UV 1_214
-0.516406	9.80836	UV 1_214
-0.515574	9.60566	UV 1_214
-0.514742	9.40267	UV 1_214
-0.51391	9.19484	UV 1_214
-0.513078	8.98121	UV 1_214
-0.512246	8.77158	UV 1_214
-0.511414	8.56113	UV 1_214
-0.510581	8.35041	UV 1_214
-0.509749	8.1587	UV 1_214
-0.508917	7.97215	UV 1_214
-0.508085	7.78434	UV 1_214
-0.507253	7.59	UV 1_214
-0.506421	7.39072	UV 1_214
-0.505589	7.19191	UV 1_214
-0.504756	6.99399	UV 1_214
-0.503924	6.808	UV 1_214
-0.503092	6.63931	UV 1_214
-0.50226	6.47047	UV 1_214
-0.501428	6.30179	UV 1_214
-0.500596	6.1328	UV 1_214
-0.499764	5.96295	UV 1_214
-0.498932	5.79361	UV 1_214
-0.498099	5.62668	UV 1_214
-0.497267	5.47055	UV 1_214
-0.496435	5.32239	UV 1_214
-0.495603	5.17253	UV 1_214
-0.494771	5.01646	UV 1_214
-0.493939	4.85638	UV 1_214
-0.493107	4.69653	UV 1_214
-0.492274	4.5364	UV 1_214
-0.491442	4.38583	UV 1_214
-0.49061	4.28698	UV 1_214
-0.489778	4.18795	UV 1_214
-0.488946	4.08782	UV 1_214
-0.488114	3.98213	UV 1_214
-0.487282	3.87587	UV 1_214
-0.486449	3.7691	UV 1_214
-0.485617	3.66439	UV 1_214
-0.484785	3.57288	UV 1_214
-0.483953	3.50451	UV 1_214
-0.483121	3.43579	UV 1_214
-0.482289	3.36366	UV 1_214
-0.481457	3.28864	UV 1_214
-0.480625	3.2128	UV 1_214
-0.479792	3.13706	UV 1_214
-0.47896	3.06402	UV 1_214
-0.478128	3.00426	UV 1_214
-0.477296	2.95242	UV 1_214
-0.476464	2.90076	UV 1_214
-0.475632	2.84847	UV 1_214
-0.4748	2.79606	UV 1_214
-0.473967	2.74362	UV 1_214
-0.473135	2.69191	UV 1_214
-0.472303	2.64289	UV 1_214
-0.471471	2.60395	UV 1_214
-0.470639	2.56542	UV 1_214
-0.469807	2.52729	UV 1_214
-0.468975	2.48993	UV 1_214
-0.468143	2.45182	UV 1_214
-0.46731	2.41451	UV 1_214
-0.466478	2.37813	UV 1_214
-0.465646	2.34808	UV 1_214
-0.464814	2.32266	UV 1_214
-0.463982	2.29743	UV 1_214
-0.46315	2.27206	UV 1_214
-0.462318	2.24641	UV 1_214
-0.461485	2.2211	UV 1_214
-0.460653	2.1958	UV 1_214
-0.459821	2.17057	UV 1_214
-0.458989	2.14576	UV 1_214
-0.458157	2.12123	UV 1_214
-0.457325	2.09521	UV 1_214
-0.456493	2.0623	UV 1_214
-0.45566	2.02957	UV 1_214
-0.454828	1.99684	UV 1_214
-0.453996	1.96513	UV 1_214
-0.453164	1.93897	UV 1_214
-0.452332	1.9177	UV 1_214
-0.4515	1.89631	UV 1_214
-0.450668	1.87335	UV 1_214
-0.449836	1.84758	UV 1_214
-0.449003	1.82201	UV 1_214
-0.448171	1.79625	UV 1_214
-0.447339	1.77173	UV 1_214
-0.446507	1.75264	UV 1_214
-0.445675	1.73433	UV 1_214
-0.444843	1.71626	UV 1_214
-0.444011	1.6995	UV 1_214
-0.443178	1.68382	UV 1_214
-0.442346	1.66841	UV 1_214
-0.441514	1.65327	UV 1_214
-0.440682	1.64105	UV 1_214
-0.43985	1.63213	UV 1_214
-0.439018	1.62325	UV 1_214
-0.438186	1.61437	UV 1_214
-0.437353	1.6056	UV 1_214
-0.436521	1.59682	UV 1_214
-0.435689	1.58811	UV 1_214
-0.434857	1.57937	UV 1_214
-0.434025	1.5709	UV 1_214
-0.433193	1.56246	UV 1_214
-0.432361	1.5547	UV 1_214
-0.431529	1.55204	UV 1_214
-0.430696	1.55764	UV 1_214
-0.429864	1.56329	UV 1_214
-0.429032	1.56884	UV 1_214
-0.4282	1.57389	UV 1_214
-0.427368	1.57812	UV 1_214
-0.426536	1.58235	UV 1_214
-0.425704	1.5855	UV 1_214
-0.424871	1.58271	UV 1_214
-0.424039	1.57854	UV 1_214
-0.423207	1.57438	UV 1_214
-0.422375	1.57031	UV 1_214
-0.421543	1.56633	UV 1_214
-0.420711	1.56236	UV 1_214
-0.419879	1.55828	UV 1_214
-0.419047	1.55333	UV 1_214
-0.418214	1.54735	UV 1_214
-0.417382	1.54137	UV 1_214
-0.41655	1.53532	UV 1_214
-0.415718	1.52994	UV 1_214
-0.414886	1.5321	UV 1_214
-0.414054	1.53428	UV 1_214
-0.413222	1.53612	UV 1_214
-0.412389	1.53403	UV 1_214
-0.411557	1.53037	UV 1_214
-0.410725	1.52665	UV 1_214
-0.409893	1.52302	UV 1_214
-0.409061	1.5209	UV 1_214
-0.408229	1.52168	UV 1_214
-0.407397	1.52239	UV 1_214
-0.406564	1.52175	UV 1_214
-0.405732	1.51394	UV 1_214
-0.4049	1.50624	UV 1_214
-0.404068	1.49848	UV 1_214
-0.403236	1.4906	UV 1_214
-0.402404	1.4812	UV 1_214
-0.401572	1.47045	UV 1_214
-0.40074	1.45966	UV 1_214
-0.399907	1.44772	UV 1_214
-0.399075	1.43512	UV 1_214
-0.398243	1.42254	UV 1_214
-0.397411	1.40997	UV 1_214
-0.396579	1.39751	UV 1_214
-0.395747	1.38474	UV 1_214
-0.394915	1.37206	UV 1_214
-0.394082	1.35761	UV 1_214
-0.39325	1.33924	UV 1_214
-0.392418	1.32066	UV 1_214
-0.391586	1.3022	UV 1_214
-0.390754	1.28373	UV 1_214
-0.389922	1.26111	UV 1_214
-0.38909	1.22867	UV 1_214
-0.388258	1.19602	UV 1_214
-0.387425	1.16311	UV 1_214
-0.386593	1.12996	UV 1_214
-0.385761	1.09659	UV 1_214
-0.384929	1.06329	UV 1_214
-0.384097	1.03005	UV 1_214
-0.383265	1.00364	UV 1_214
-0.382433	0.978749	UV 1_214
-0.3816	0.951812	UV 1_214
-0.380768	0.92022	UV 1_214
-0.379936	0.887906	UV 1_214
-0.379104	0.855819	UV 1_214
-0.378272	0.824136	UV 1_214
-0.37744	0.792913	UV 1_214
-0.376608	0.762985	UV 1_214
-0.375775	0.732984	UV 1_214
-0.374943	0.703444	UV 1_214
-0.374111	0.674413	UV 1_214
-0.373279	0.645837	UV 1_214
-0.372447	0.61667	UV 1_214
-0.371615	0.587916	UV 1_214
-0.370783	0.563178	UV 1_214
-0.369951	0.539864	UV 1_214
-0.369118	0.516898	UV 1_214
-0.368286	0.495972	UV 1_214
-0.367454	0.475042	UV 1_214
-0.366622	0.45405	UV 1_214
-0.36579	0.433325	UV 1_214
-0.364958	0.413223	UV 1_214
-0.364126	0.400768	UV 1_214
-0.363293	0.388632	UV 1_214
-0.362461	0.374694	UV 1_214
-0.361629	0.358504	UV 1_214
-0.360797	0.342583	UV 1_214
-0.359965	0.326339	UV 1_214
-0.359133	0.31012	UV 1_214
-0.358301	0.295042	UV 1_214
-0.357468	0.280879	UV 1_214
-0.356636	0.266414	UV 1_214
-0.355804	0.252687	UV 1_214
-0.354972	0.2395	UV 1_214
-0.35414	0.226436	UV 1_214
-0.353308	0.213377	UV 1_214
-0.352476	0.201901	UV 1_214
-0.351644	0.194408	UV 1_214
-0.350811	0.187026	UV 1_214
-0.349979	0.179638	UV 1_214
-0.349147	0.170031	UV 1_214
-0.348315	0.160367	UV 1_214
-0.347483	0.150691	UV 1_214
-0.346651	0.140996	UV 1_214
-0.345819	0.131901	UV 1_214
-0.344986	0.122932	UV 1_214
-0.344154	0.113801	UV 1_214
-0.343322	0.104376	UV 1_214
-0.34249	0.093006	UV 1_214
-0.341658	0.081572	UV 1_214
-0.340826	0.070266	UV 1_214
-0.339994	0.060944	UV 1_214
-0.339161	0.056631	UV 1_214
-0.338329	0.05238	UV 1_214
-0.337497	0.048138	UV 1_214
-0.336665	0.044637	UV 1_214
-0.335833	0.041661	UV 1_214
-0.335001	0.038693	UV 1_214
-0.334169	0.035705	UV 1_214
-0.333337	0.032337	UV 1_214
-0.332504	0.028308	UV 1_214
-0.331672	0.024267	UV 1_214
-0.33084	0.020224	UV 1_214
-0.330008	0.012921	UV 1_214
-0.329176	0.004765	UV 1_214
-0.328344	-0.003376	UV 1_214
-0.327512	-0.011541	UV 1_214
-0.326679	-0.021732	UV 1_214
-0.325847	-0.032055	UV 1_214
-0.325015	-0.042253	UV 1_214
-0.324183	-0.052653	UV 1_214
-0.323351	-0.063629	UV 1_214
-0.322519	-0.07456	UV 1_214
-0.321687	-0.085511	UV 1_214
-0.320855	-0.094822	UV 1_214
-0.320022	-0.101881	UV 1_214
-0.31919	-0.108871	UV 1_214
-0.318358	-0.115781	UV 1_214
-0.317526	-0.122958	UV 1_214
-0.316694	-0.130911	UV 1_214
-0.315862	-0.1387	UV 1_214
-0.31503	-0.146361	UV 1_214
-0.314197	-0.154717	UV 1_214
-0.313365	-0.163833	UV 1_214
-0.312533	-0.172987	UV 1_214
-0.311701	-0.182195	UV 1_214
-0.310869	-0.188389	UV 1_214
-0.310037	-0.191186	UV 1_214
-0.309205	-0.193707	UV 1_214
-0.308372	-0.196227	UV 1_214
-0.30754	-0.196629	UV 1_214
-0.306708	-0.196826	UV 1_214
-0.305876	-0.197022	UV 1_214
-0.305044	-0.19722	UV 1_214
-0.304212	-0.20265	UV 1_214
-0.30338	-0.208576	UV 1_214
-0.302548	-0.214487	UV 1_214
-0.301715	-0.219976	UV 1_214
-0.300883	-0.223661	UV 1_214
-0.300051	-0.227181	UV 1_214
-0.299219	-0.230674	UV 1_214
-0.298387	-0.233498	UV 1_214
-0.297555	-0.235862	UV 1_214
-0.296723	-0.238188	UV 1_214
-0.29589	-0.240554	UV 1_214
-0.295058	-0.24356	UV 1_214
-0.294226	-0.24714	UV 1_214
-0.293394	-0.250787	UV 1_214
-0.292562	-0.254865	UV 1_214
-0.29173	-0.260658	UV 1_214
-0.290898	-0.266819	UV 1_214
-0.290065	-0.272977	UV 1_214
-0.289233	-0.279094	UV 1_214
-0.288401	-0.282549	UV 1_214
-0.287569	-0.284744	UV 1_214
-0.286737	-0.28677	UV 1_214
-0.285905	-0.288979	UV 1_214
-0.285073	-0.291276	UV 1_214
-0.284241	-0.29356	UV 1_214
-0.283408	-0.295861	UV 1_214
-0.282576	-0.297993	UV 1_214
-0.281744	-0.299702	UV 1_214
-0.280912	-0.30132	UV 1_214
-0.28008	-0.302394	UV 1_214
-0.279248	-0.301137	UV 1_214
-0.278416	-0.29941	UV 1_214
-0.277583	-0.29767	UV 1_214
-0.276751	-0.295937	UV 1_214
-0.275919	-0.294046	UV 1_214
-0.275087	-0.291483	UV 1_214
-0.274255	-0.288765	UV 1_214
-0.273423	-0.290367	UV 1_214
-0.272591	-0.295783	UV 1_214
-0.271759	-0.301869	UV 1_214
-0.270926	-0.307907	UV 1_214
-0.270094	-0.313949	UV 1_214
-0.269262	-0.32272	UV 1_214
-0.26843	-0.334884	UV 1_214
-0.267598	-0.347588	UV 1_214
-0.266766	-0.358628	UV 1_214
-0.265934	-0.36896	UV 1_214
-0.265101	-0.379333	UV 1_214
-0.264269	-0.389667	UV 1_214
-0.263437	-0.399996	UV 1_214
-0.262605	-0.405712	UV 1_214
-0.261773	-0.410304	UV 1_214
-0.260941	-0.414403	UV 1_214
-0.260109	-0.416455	UV 1_214
-0.259276	-0.41806	UV 1_214
-0.258444	-0.419652	UV 1_214
-0.257612	-0.421255	UV 1_214
-0.25678	-0.423389	UV 1_214
-0.255948	-0.426045	UV 1_214
-0.255116	-0.428793	UV 1_214
-0.254284	-0.433587	UV 1_214
-0.253452	-0.440979	UV 1_214
-0.252619	-0.448936	UV 1_214
-0.251787	-0.456839	UV 1_214
-0.250955	-0.464367	UV 1_214
-0.250123	-0.47021	UV 1_214
-0.249291	-0.475675	UV 1_214
-0.248459	-0.481109	UV 1_214
-0.247627	-0.483129	UV 1_214
-0.246794	-0.483904	UV 1_214
-0.245962	-0.48458	UV 1_214
-0.24513	-0.485252	UV 1_214
-0.244298	-0.485761	UV 1_214
-0.243466	-0.486184	UV 1_214
-0.242634	-0.486595	UV 1_214
-0.241802	-0.488284	UV 1_214
-0.24097	-0.492225	UV 1_214
-0.240137	-0.496671	UV 1_214
-0.239305	-0.501126	UV 1_214
-0.238473	-0.506096	UV 1_214
-0.237641	-0.513342	UV 1_214
-0.236809	-0.521115	UV 1_214
-0.235977	-0.528902	UV 1_214
-0.235145	-0.536486	UV 1_214
-0.234312	-0.543834	UV 1_214
-0.23348	-0.551205	UV 1_214
-0.232648	-0.558619	UV 1_214
-0.231816	-0.561797	UV 1_214
-0.230984	-0.561125	UV 1_214
-0.230152	-0.559709	UV 1_214
-0.22932	-0.558315	UV 1_214
-0.228487	-0.557223	UV 1_214
-0.227655	-0.55622	UV 1_214
-0.226823	-0.555209	UV 1_214
-0.225991	-0.554195	UV 1_214
-0.225159	-0.55491	UV 1_214
-0.224327	-0.556272	UV 1_214
-0.223495	-0.557682	UV 1_214
-0.222663	-0.558411	UV 1_214
-0.22183	-0.558298	UV 1_214
-0.220998	-0.55801	UV 1_214
-0.220166	-0.557722	UV 1_214
-0.219334	-0.557913	UV 1_214
-0.218502	-0.560143	UV 1_214
-0.21767	-0.562858	UV 1_214
-0.216838	-0.565573	UV 1_214
-0.216005	-0.567388	UV 1_214
-0.215173	-0.568964	UV 1_214
-0.214341	-0.57054	UV 1_214
-0.213509	-0.572109	UV 1_214
-0.212677	-0.571617	UV 1_214
-0.211845	-0.568522	UV 1_214
-0.211013	-0.564893	UV 1_214
-0.21018	-0.563584	UV 1_214
-0.209348	-0.565176	UV 1_214
-0.208516	-0.567356	UV 1_214
-0.207684	-0.569523	UV 1_214
-0.206852	-0.571713	UV 1_214
-0.20602	-0.576978	UV 1_214
-0.205188	-0.583832	UV 1_214
-0.204356	-0.590804	UV 1_214
-0.203523	-0.596297	UV 1_214
-0.202691	-0.600767	UV 1_214
-0.201859	-0.605068	UV 1_214
-0.201027	-0.609389	UV 1_214
-0.200195	-0.612544	UV 1_214
-0.199363	-0.613524	UV 1_214
-0.198531	-0.613804	UV 1_214
-0.197698	-0.614196	UV 1_214
-0.196866	-0.614804	UV 1_214
-0.196034	-0.615488	UV 1_214
-0.195202	-0.616166	UV 1_214
-0.19437	-0.616847	UV 1_214
-0.193538	-0.617772	UV 1_214
-0.192706	-0.61886	UV 1_214
-0.191874	-0.619954	UV 1_214
-0.191041	-0.621185	UV 1_214
-0.190209	-0.622526	UV 1_214
-0.189377	-0.623897	UV 1_214
-0.188545	-0.625285	UV 1_214
-0.187713	-0.626675	UV 1_214
-0.186881	-0.627822	UV 1_214
-0.186049	-0.628821	UV 1_214
-0.185216	-0.62972	UV 1_214
-0.184384	-0.630152	UV 1_214
-0.183552	-0.630343	UV 1_214
-0.18272	-0.630534	UV 1_214
-0.181888	-0.630723	UV 1_214
-0.181056	-0.631442	UV 1_214
-0.180224	-0.633015	UV 1_214
-0.179391	-0.634899	UV 1_214
-0.178559	-0.636687	UV 1_214
-0.177727	-0.638328	UV 1_214
-0.176895	-0.639915	UV 1_214
-0.176063	-0.641509	UV 1_214
-0.175231	-0.643102	UV 1_214
-0.174399	-0.645407	UV 1_214
-0.173567	-0.64815	UV 1_214
-0.172734	-0.6509	UV 1_214
-0.171902	-0.654242	UV 1_214
-0.17107	-0.658324	UV 1_214
-0.170238	-0.662653	UV 1_214
-0.169406	-0.666994	UV 1_214
-0.168574	-0.669523	UV 1_214
-0.167742	-0.669115	UV 1_214
-0.166909	-0.667598	UV 1_214
-0.166077	-0.666084	UV 1_214
-0.165245	-0.665886	UV 1_214
-0.164413	-0.666512	UV 1_214
-0.163581	-0.667135	UV 1_214
-0.162749	-0.667754	UV 1_214
-0.161917	-0.669708	UV 1_214
-0.161085	-0.672813	UV 1_214
-0.160252	-0.676114	UV 1_214
-0.15942	-0.678254	UV 1_214
-0.158588	-0.677948	UV 1_214
-0.157756	-0.676547	UV 1_214
-0.156924	-0.675146	UV 1_214
-0.156092	-0.673645	UV 1_214
-0.15526	-0.671938	UV 1_214
-0.154427	-0.670151	UV 1_214
-0.153595	-0.668358	UV 1_214
-0.152763	-0.668358	UV 1_214
-0.151931	-0.669703	UV 1_214
-0.151099	-0.671163	UV 1_214
-0.150267	-0.672631	UV 1_214
-0.149435	-0.673965	UV 1_214
-0.148602	-0.675173	UV 1_214
-0.14777	-0.676357	UV 1_214
-0.146938	-0.677736	UV 1_214
-0.146106	-0.679439	UV 1_214
-0.145274	-0.681257	UV 1_214
-0.144442	-0.683075	UV 1_214
-0.14361	-0.685004	UV 1_214
-0.142778	-0.687376	UV 1_214
-0.141945	-0.690003	UV 1_214
-0.141113	-0.69263	UV 1_214
-0.140281	-0.694695	UV 1_214
-0.139449	-0.696339	UV 1_214
-0.138617	-0.697942	UV 1_214
-0.137785	-0.699538	UV 1_214
-0.136953	-0.701219	UV 1_214
-0.13612	-0.703057	UV 1_214
-0.135288	-0.70496	UV 1_214
-0.134456	-0.706848	UV 1_214
-0.133624	-0.709282	UV 1_214
-0.132792	-0.712143	UV 1_214
-0.13196	-0.715035	UV 1_214
-0.131128	-0.717939	UV 1_214
-0.130295	-0.720251	UV 1_214
-0.129463	-0.721799	UV 1_214
-0.128631	-0.723106	UV 1_214
-0.127799	-0.724018	UV 1_214
-0.126967	-0.723761	UV 1_214
-0.126135	-0.722915	UV 1_214
-0.125303	-0.722067	UV 1_214
-0.124471	-0.721218	UV 1_214
-0.123638	-0.719069	UV 1_214
-0.122806	-0.716085	UV 1_214
-0.121974	-0.7131	UV 1_214
-0.121142	-0.709673	UV 1_214
-0.12031	-0.705858	UV 1_214
-0.119478	-0.70197	UV 1_214
-0.118646	-0.698081	UV 1_214
-0.117813	-0.695335	UV 1_214
-0.116981	-0.695048	UV 1_214
-0.116149	-0.69587	UV 1_214
-0.115317	-0.697398	UV 1_214
-0.114485	-0.700996	UV 1_214
-0.113653	-0.705668	UV 1_214
-0.112821	-0.71035	UV 1_214
-0.111989	-0.714978	UV 1_214
-0.111156	-0.717851	UV 1_214
-0.110324	-0.71938	UV 1_214
-0.109492	-0.72077	UV 1_214
-0.10866	-0.720751	UV 1_214
-0.107828	-0.719455	UV 1_214
-0.106996	-0.717934	UV 1_214
-0.106164	-0.716418	UV 1_214
-0.105331	-0.71471	UV 1_214
-0.104499	-0.71268	UV 1_214
-0.103667	-0.710521	UV 1_214
-0.102835	-0.708655	UV 1_214
-0.102003	-0.70807	UV 1_214
-0.101171	-0.708206	UV 1_214
-0.100339	-0.708343	UV 1_214
-0.099506	-0.708481	UV 1_214
-0.098674	-0.70911	UV 1_214
-0.097842	-0.710233	UV 1_214
-0.09701	-0.711402	UV 1_214
-0.096178	-0.712184	UV 1_214
-0.095346	-0.71105	UV 1_214
-0.094514	-0.708516	UV 1_214
-0.093682	-0.705982	UV 1_214
-0.092849	-0.703447	UV 1_214
-0.092017	-0.700425	UV 1_214
-0.091185	-0.69693	UV 1_214
-0.090353	-0.693394	UV 1_214
-0.089521	-0.691381	UV 1_214
-0.088689	-0.691767	UV 1_214
-0.087857	-0.693068	UV 1_214
-0.087024	-0.694365	UV 1_214
-0.086192	-0.696008	UV 1_214
-0.08536	-0.698738	UV 1_214
-0.084528	-0.702121	UV 1_214
-0.083696	-0.70547	UV 1_214
-0.082864	-0.708642	UV 1_214
-0.082032	-0.711603	UV 1_214
-0.081199	-0.714556	UV 1_214
-0.080367	-0.717509	UV 1_214
-0.079535	-0.720773	UV 1_214
-0.078703	-0.724516	UV 1_214
-0.077871	-0.728365	UV 1_214
-0.077039	-0.732403	UV 1_214
-0.076207	-0.737081	UV 1_214
-0.075375	-0.742268	UV 1_214
-0.074542	-0.747455	UV 1_214
-0.07371	-0.752156	UV 1_214
-0.072878	-0.755014	UV 1_214
-0.072046	-0.756367	UV 1_214
-0.071214	-0.757729	UV 1_214
-0.070382	-0.758983	UV 1_214
-0.06955	-0.760075	UV 1_214
-0.068717	-0.761139	UV 1_214
-0.067885	-0.762203	UV 1_214
-0.067053	-0.764287	UV 1_214
-0.066221	-0.767936	UV 1_214
-0.065389	-0.771917	UV 1_214
-0.064557	-0.775925	UV 1_214
-0.063725	-0.780005	UV 1_214
-0.062892	-0.784154	UV 1_214
-0.06206	-0.788319	UV 1_214
-0.061228	-0.79228	UV 1_214
-0.060396	-0.795182	UV 1_214
-0.059564	-0.797049	UV 1_214
-0.058732	-0.798917	UV 1_214
-0.0579	-0.799042	UV 1_214
-0.057068	-0.796473	UV 1_214
-0.056235	-0.793321	UV 1_214
-0.055403	-0.790168	UV 1_214
-0.054571	-0.787351	UV 1_214
-0.053739	-0.786213	UV 1_214
-0.052907	-0.786775	UV 1_214
-0.052075	-0.787559	UV 1_214
-0.051243	-0.790648	UV 1_214
-0.05041	-0.796428	UV 1_214
-0.049578	-0.802218	UV 1_214
-0.048746	-0.807988	UV 1_214
-0.047914	-0.812499	UV 1_214
-0.047082	-0.814535	UV 1_214
-0.04625	-0.815469	UV 1_214
-0.045418	-0.816314	UV 1_214
-0.044586	-0.816986	UV 1_214
-0.043753	-0.817583	UV 1_214
-0.042921	-0.818176	UV 1_214
-0.042089	-0.818767	UV 1_214
-0.041257	-0.819559	UV 1_214
-0.040425	-0.820618	UV 1_214
-0.039593	-0.821707	UV 1_214
-0.038761	-0.822954	UV 1_214
-0.037928	-0.82438	UV 1_214
-0.037096	-0.825813	UV 1_214
-0.036264	-0.827247	UV 1_214
-0.035432	-0.828501	UV 1_214
-0.0346	-0.829133	UV 1_214
-0.033768	-0.829221	UV 1_214
-0.032936	-0.828585	UV 1_214
-0.032103	-0.825897	UV 1_214
-0.031271	-0.821736	UV 1_214
-0.030439	-0.817565	UV 1_214
-0.029607	-0.813383	UV 1_214
-0.028775	-0.809335	UV 1_214
-0.027943	-0.805429	UV 1_214
-0.027111	-0.801548	UV 1_214
-0.026279	-0.797589	UV 1_214
-0.025446	-0.793495	UV 1_214
-0.024614	-0.78938	UV 1_214
-0.023782	-0.785242	UV 1_214
-0.02295	-0.781064	UV 1_214
-0.022118	-0.776833	UV 1_214
-0.021286	-0.772538	UV 1_214
-0.020454	-0.768414	UV 1_214
-0.019621	-0.766279	UV 1_214
-0.018789	-0.766481	UV 1_214
-0.017957	-0.766685	UV 1_214
-0.017125	-0.766886	UV 1_214
-0.016293	-0.768773	UV 1_214
-0.015461	-0.773446	UV 1_214
-0.014629	-0.778661	UV 1_214
-0.013797	-0.783298	UV 1_214
-0.012964	-0.786626	UV 1_214
-0.012132	-0.789179	UV 1_214
-0.0113	-0.454762	UV 1_214
-0.010468	-0.003419	UV 1_214
-0.009636	-0.003466	UV 1_214
-0.008804	-0.0008	UV 1_214
-0.007972	0.001865	UV 1_214
-0.007139	0.004694	UV 1_214
-0.006307	0.00778	UV 1_214
-0.005475	0.010903	UV 1_214
-0.004643	0.014031	UV 1_214
-0.003811	0.017096	UV 1_214
-0.002979	0.019984	UV 1_214
-0.002147	0.022778	UV 1_214
-0.001314	0.0255	UV 1_214
-0.000482	0.027941	UV 1_214
0.00035	0.03015	UV 1_214
0.001182	0.032367	UV 1_214
0.002014	0.034574	UV 1_214
0.002846	0.036921	UV 1_214
0.003678	0.039468	UV 1_214
0.00451	0.042001	UV 1_214
0.005343	0.043986	UV 1_214
0.006175	0.045012	UV 1_214
0.007007	0.045716	UV 1_214
0.007839	0.046432	UV 1_214
0.008671	0.046564	UV 1_214
0.009503	0.0447	UV 1_214
0.010335	0.041169	UV 1_214
0.011168	0.037698	UV 1_214
0.012	0.034481	UV 1_214
0.012832	0.031527	UV 1_214
0.013664	0.028582	UV 1_214
0.014496	0.025641	UV 1_214
0.015328	0.022628	UV 1_214
0.01616	0.019444	UV 1_214
0.016993	0.016231	UV 1_214
0.017825	0.01277	UV 1_214
0.018657	0.008691	UV 1_214
0.019489	0.004502	UV 1_214
0.020321	0.000295	UV 1_214
0.021153	-0.003738	UV 1_214
0.021985	-0.0061	UV 1_214
0.022817	-0.005787	UV 1_214
0.02365	-0.005463	UV 1_214
0.024482	-0.00507	UV 1_214
0.025314	-0.004587	UV 1_214
0.026146	-0.0041	UV 1_214
0.026978	-0.003614	UV 1_214
0.02781	-0.003473	UV 1_214
0.028642	-0.004668	UV 1_214
0.029475	-0.006844	UV 1_214
0.030307	-0.009275	UV 1_214
0.031139	-0.012449	UV 1_214
0.031971	-0.015713	UV 1_214
0.032803	-0.019	UV 1_214
0.033635	-0.022248	UV 1_214
0.034467	-0.025616	UV 1_214
0.035299	-0.029308	UV 1_214
0.036132	-0.032912	UV 1_214
0.036964	-0.03589	UV 1_214
0.037796	-0.038264	UV 1_214
0.038628	-0.040641	UV 1_214
0.03946	-0.043002	UV 1_214
0.040292	-0.045326	UV 1_214
0.041124	-0.047412	UV 1_214
0.041957	-0.049187	UV 1_214
0.042789	-0.050827	UV 1_214
0.043621	-0.052035	UV 1_214
0.044453	-0.053191	UV 1_214
0.045285	-0.054347	UV 1_214
0.046117	-0.055499	UV 1_214
0.046949	-0.056332	UV 1_214
0.047782	-0.056068	UV 1_214
0.048614	-0.055436	UV 1_214
0.049446	-0.055009	UV 1_214
0.050278	-0.054852	UV 1_214
0.05111	-0.054695	UV 1_214
0.051942	-0.054537	UV 1_214
0.052774	-0.054423	UV 1_214
0.053606	-0.054541	UV 1_214
0.054439	-0.054964	UV 1_214
0.055271	-0.055611	UV 1_214
0.056103	-0.057065	UV 1_214
0.056935	-0.058958	UV 1_214
0.057767	-0.060845	UV 1_214
0.058599	-0.06272	UV 1_214
0.059431	-0.064419	UV 1_214
0.060264	-0.065471	UV 1_214
0.061096	-0.066375	UV 1_214
0.061928	-0.065643	UV 1_214
0.06276	-0.05994	UV 1_214
0.063592	-0.054185	UV 1_214
0.064424	-0.048487	UV 1_214
0.065256	-0.042744	UV 1_214
0.066088	-0.03712	UV 1_214
0.066921	-0.031513	UV 1_214
0.067753	-0.026044	UV 1_214
0.068585	-0.021533	UV 1_214
0.069417	-0.019196	UV 1_214
0.070249	-0.016854	UV 1_214
0.071081	-0.014561	UV 1_214
0.071913	-0.012008	UV 1_214
0.072746	-0.008668	UV 1_214
0.073578	-0.005254	UV 1_214
0.07441	-0.002088	UV 1_214
0.075242	-2.2e-05	UV 1_214
0.076074	0.000908	UV 1_214
0.076906	0.001843	UV 1_214
0.077738	0.00264	UV 1_214
0.078571	0.002823	UV 1_214
0.079403	0.002384	UV 1_214
0.080235	0.001944	UV 1_214
0.081067	0.001542	UV 1_214
0.081899	0.001326	UV 1_214
0.082731	0.001293	UV 1_214
0.083563	0.001261	UV 1_214
0.084395	0.001096	UV 1_214
0.085228	0.000485	UV 1_214
0.08606	-0.000174	UV 1_214
0.086892	-0.000829	UV 1_214
0.087724	-0.001734	UV 1_214
0.088556	-0.003531	UV 1_214
0.089388	-0.005843	UV 1_214
0.09022	-0.008139	UV 1_214
0.091053	-0.010219	UV 1_214
0.091885	-0.012016	UV 1_214
0.092717	-0.013821	UV 1_214
0.093549	-0.015544	UV 1_214
0.094381	-0.016328	UV 1_214
0.095213	-0.014887	UV 1_214
0.096045	-0.013445	UV 1_214
0.096878	-0.011792	UV 1_214
0.09771	-0.00933	UV 1_214
0.098542	-0.006441	UV 1_214
0.099374	-0.003528	UV 1_214
0.100206	-0.001157	UV 1_214
0.101038	-0.000749	UV 1_214
0.10187	-0.00108	UV 1_214
0.102702	-0.001412	UV 1_214
0.103535	-0.003334	UV 1_214
0.104367	-0.010309	UV 1_214
0.105199	-0.017267	UV 1_214
0.106031	-0.024121	UV 1_214
0.106863	-0.030079	UV 1_214
0.107695	-0.034482	UV 1_214
0.108527	-0.038871	UV 1_214
0.10936	-0.04318	UV 1_214
0.110192	-0.046553	UV 1_214
0.111024	-0.047712	UV 1_214
0.111856	-0.048861	UV 1_214
0.112688	-0.050304	UV 1_214
0.11352	-0.052979	UV 1_214
0.114352	-0.055996	UV 1_214
0.115184	-0.05906	UV 1_214
0.116017	-0.061966	UV 1_214
0.116849	-0.06381	UV 1_214
0.117681	-0.064402	UV 1_214
0.118513	-0.064941	UV 1_214
0.119345	-0.064718	UV 1_214
0.120177	-0.061988	UV 1_214
0.121009	-0.059237	UV 1_214
0.121842	-0.056497	UV 1_214
0.122674	-0.053786	UV 1_214
0.123506	-0.051248	UV 1_214
0.124338	-0.048911	UV 1_214
0.12517	-0.04694	UV 1_214
0.126002	-0.047289	UV 1_214
0.126834	-0.049583	UV 1_214
0.127667	-0.051874	UV 1_214
0.128499	-0.054159	UV 1_214
0.129331	-0.056283	UV 1_214
0.130163	-0.057464	UV 1_214
0.130995	-0.058074	UV 1_214
0.131827	-0.058347	UV 1_214
0.132659	-0.054498	UV 1_214
0.133491	-0.050199	UV 1_214
0.134324	-0.045874	UV 1_214
0.135156	-0.041591	UV 1_214
0.135988	-0.037813	UV 1_214
0.13682	-0.036742	UV 1_214
0.137652	-0.035804	UV 1_214
0.138484	-0.036836	UV 1_214
0.139316	-0.041778	UV 1_214
0.140149	-0.04669	UV 1_214
0.140981	-0.051606	UV 1_214
0.141813	-0.056387	UV 1_214
0.142645	-0.058989	UV 1_214
0.143477	-0.060681	UV 1_214
0.144309	-0.062117	UV 1_214
0.145141	-0.060018	UV 1_214
0.145974	-0.057069	UV 1_214
0.146806	-0.054094	UV 1_214
0.147638	-0.051169	UV 1_214
0.14847	-0.048867	UV 1_214
0.149302	-0.048476	UV 1_214
0.150134	-0.048115	UV 1_214
0.150966	-0.048528	UV 1_214
0.151798	-0.053172	UV 1_214
0.152631	-0.057743	UV 1_214
0.153463	-0.062359	UV 1_214
0.154295	-0.066859	UV 1_214
0.155127	-0.069917	UV 1_214
0.155959	-0.07259	UV 1_214
0.156791	-0.075039	UV 1_214
0.157623	-0.073761	UV 1_214
0.158456	-0.070946	UV 1_214
0.159288	-0.068125	UV 1_214
0.16012	-0.06533	UV 1_214
0.160952	-0.063021	UV 1_214
0.161784	-0.063532	UV 1_214
0.162616	-0.064087	UV 1_214
0.163448	-0.065451	UV 1_214
0.16428	-0.06937	UV 1_214
0.165113	-0.073314	UV 1_214
0.165945	-0.077233	UV 1_214
0.166777	-0.080989	UV 1_214
0.167609	-0.082457	UV 1_214
0.168441	-0.081749	UV 1_214
0.169273	-0.081037	UV 1_214
0.170105	-0.080076	UV 1_214
0.170938	-0.078671	UV 1_214
0.17177	-0.07725	UV 1_214
0.172602	-0.075826	UV 1_214
0.173434	-0.074679	UV 1_214
0.174266	-0.077768	UV 1_214
0.175098	-0.081289	UV 1_214
0.17593	-0.08469	UV 1_214
0.176763	-0.086202	UV 1_214
0.177595	-0.085927	UV 1_214
0.178427	-0.085652	UV 1_214
0.179259	-0.085275	UV 1_214
0.180091	-0.082939	UV 1_214
0.180923	-0.076647	UV 1_214
0.181755	-0.070401	UV 1_214
0.182587	-0.06438	UV 1_214
0.18342	-0.06264	UV 1_214
0.184252	-0.062682	UV 1_214
0.185084	-0.062723	UV 1_214
0.185916	-0.062954	UV 1_214
0.186748	-0.066791	UV 1_214
0.18758	-0.071486	UV 1_214
0.188412	-0.076227	UV 1_214
0.189245	-0.081071	UV 1_214
0.190077	-0.086449	UV 1_214
0.190909	-0.091839	UV 1_214
0.191741	-0.097243	UV 1_214
0.192573	-0.101818	UV 1_214
0.193405	-0.102206	UV 1_214
0.194237	-0.102595	UV 1_214
0.195069	-0.102838	UV 1_214
0.195902	-0.100569	UV 1_214
0.196734	-0.096741	UV 1_214
0.197566	-0.092917	UV 1_214
0.198398	-0.089283	UV 1_214
0.19923	-0.089402	UV 1_214
0.200062	-0.091075	UV 1_214
0.200894	-0.092759	UV 1_214
0.201727	-0.094615	UV 1_214
0.202559	-0.099564	UV 1_214
0.203391	-0.104552	UV 1_214
0.204223	-0.109466	UV 1_214
0.205055	-0.113583	UV 1_214
0.205887	-0.11515	UV 1_214
0.206719	-0.116701	UV 1_214
0.207552	-0.118221	UV 1_214
0.208384	-0.11931	UV 1_214
0.209216	-0.120132	UV 1_214
0.210048	-0.120942	UV 1_214
0.21088	-0.121777	UV 1_214
0.211712	-0.122823	UV 1_214
0.212544	-0.124349	UV 1_214
0.213376	-0.125876	UV 1_214
0.214209	-0.127143	UV 1_214
0.215041	-0.124083	UV 1_214
0.215873	-0.120996	UV 1_214
0.216705	-0.117912	UV 1_214
0.217537	-0.114947	UV 1_214
0.218369	-0.113885	UV 1_214
0.219201	-0.114605	UV 1_214
0.220034	-0.115313	UV 1_214
0.220866	-0.116113	UV 1_214
0.221698	-0.117066	UV 1_214
0.22253	-0.118023	UV 1_214
0.223362	-0.118996	UV 1_214
0.224194	-0.119958	UV 1_214
0.225026	-0.11661	UV 1_214
0.225859	-0.111323	UV 1_214
0.226691	-0.105954	UV 1_214
0.227523	-0.10452	UV 1_214
0.228355	-0.103613	UV 1_214
0.229187	-0.102713	UV 1_214
0.230019	-0.10182	UV 1_214
0.230851	-0.100783	UV 1_214
0.231683	-0.099207	UV 1_214
0.232516	-0.09762	UV 1_214
0.233348	-0.095684	UV 1_214
0.23418	-0.09341	UV 1_214
0.235012	-0.091128	UV 1_214
0.235844	-0.088853	UV 1_214
0.236676	-0.086621	UV 1_214
0.237508	-0.086745	UV 1_214
0.238341	-0.088507	UV 1_214
0.239173	-0.090443	UV 1_214
0.240005	-0.091726	UV 1_214
0.240837	-0.092642	UV 1_214
0.241669	-0.093523	UV 1_214
0.242501	-0.094407	UV 1_214
0.243333	-0.095286	UV 1_214
0.244165	-0.093254	UV 1_214
0.244998	-0.090859	UV 1_214
0.24583	-0.088441	UV 1_214
0.246662	-0.086013	UV 1_214
0.247494	-0.083582	UV 1_214
0.248326	-0.081151	UV 1_214
0.249158	-0.078715	UV 1_214
0.24999	-0.07667	UV 1_214
0.250823	-0.074932	UV 1_214
0.251655	-0.073239	UV 1_214
0.252487	-0.071695	UV 1_214
0.253319	-0.0708	UV 1_214
0.254151	-0.069989	UV 1_214
0.254983	-0.06917	UV 1_214
0.255815	-0.06835	UV 1_214
0.256648	-0.07162	UV 1_214
0.25748	-0.075409	UV 1_214
0.258312	-0.07917	UV 1_214
0.259144	-0.083421	UV 1_214
0.259976	-0.087943	UV 1_214
0.260808	-0.092486	UV 1_214
0.26164	-0.097019	UV 1_214
0.262472	-0.101491	UV 1_214
0.263305	-0.1058	UV 1_214
0.264137	-0.110124	UV 1_214
0.264969	-0.114397	UV 1_214
0.265801	-0.118651	UV 1_214
0.266633	-0.122914	UV 1_214
0.267465	-0.127175	UV 1_214
0.268297	-0.131451	UV 1_214
0.26913	-0.132172	UV 1_214
0.269962	-0.132037	UV 1_214
0.270794	-0.131848	UV 1_214
0.271626	-0.130756	UV 1_214
0.272458	-0.129434	UV 1_214
0.27329	-0.128096	UV 1_214
0.274122	-0.126774	UV 1_214
0.274954	-0.125746	UV 1_214
0.275787	-0.125061	UV 1_214
0.276619	-0.124421	UV 1_214
0.277451	-0.123736	UV 1_214
0.278283	-0.122655	UV 1_214
0.279115	-0.12153	UV 1_214
0.279947	-0.120402	UV 1_214
0.280779	-0.119262	UV 1_214
0.281612	-0.118792	UV 1_214
0.282444	-0.118686	UV 1_214
0.283276	-0.118621	UV 1_214
0.284108	-0.118036	UV 1_214
0.28494	-0.116849	UV 1_214
0.285772	-0.115591	UV 1_214
0.286604	-0.114326	UV 1_214
0.287437	-0.11307	UV 1_214
0.288269	-0.111833	UV 1_214
0.289101	-0.110602	UV 1_214
0.289933	-0.109371	UV 1_214
0.290765	-0.107639	UV 1_214
0.291597	-0.105826	UV 1_214
0.292429	-0.104022	UV 1_214
0.293261	-0.102218	UV 1_214
0.294094	-0.100245	UV 1_214
0.294926	-0.097655	UV 1_214
0.295758	-0.094943	UV 1_214
0.29659	-0.092625	UV 1_214
0.297422	-0.090738	UV 1_214
0.298254	-0.088912	UV 1_214
0.299086	-0.087058	UV 1_214
0.299919	-0.085218	UV 1_214
0.300751	-0.082895	UV 1_214
0.301583	-0.080332	UV 1_214
0.302415	-0.077784	UV 1_214
0.303247	-0.075861	UV 1_214
0.304079	-0.07403	UV 1_214
0.304911	-0.072188	UV 1_214
0.305744	-0.070349	UV 1_214
0.306576	-0.068522	UV 1_214
0.307408	-0.066735	UV 1_214
0.30824	-0.064942	UV 1_214
0.309072	-0.065012	UV 1_214
0.309904	-0.066634	UV 1_214
0.310736	-0.068466	UV 1_214
0.311568	-0.07029	UV 1_214
0.312401	-0.072116	UV 1_214
0.313233	-0.074829	UV 1_214
0.314065	-0.077797	UV 1_214
0.314897	-0.08076	UV 1_214
0.315729	-0.082168	UV 1_214
0.316561	-0.083157	UV 1_214
0.317393	-0.084124	UV 1_214
0.318226	-0.085081	UV 1_214
0.319058	-0.086077	UV 1_214
0.31989	-0.087464	UV 1_214
0.320722	-0.088917	UV 1_214
0.321554	-0.090402	UV 1_214
0.322386	-0.091935	UV 1_214
0.323218	-0.09348	UV 1_214
0.32405	-0.095016	UV 1_214
0.324883	-0.096561	UV 1_214
0.325715	-0.09861	UV 1_214
0.326547	-0.101206	UV 1_214
0.327379	-0.10386	UV 1_214
0.328211	-0.106676	UV 1_214
0.329043	-0.109589	UV 1_214
0.329875	-0.112517	UV 1_214
0.330708	-0.115445	UV 1_214
0.33154	-0.118375	UV 1_214
0.332372	-0.121762	UV 1_214
0.333204	-0.12527	UV 1_214
0.334036	-0.128471	UV 1_214
0.334868	-0.130259	UV 1_214
0.3357	-0.131674	UV 1_214
0.336533	-0.133096	UV 1_214
0.337365	-0.134512	UV 1_214
0.338197	-0.135596	UV 1_214
0.339029	-0.136264	UV 1_214
0.339861	-0.136837	UV 1_214
0.340693	-0.138431	UV 1_214
0.341525	-0.141004	UV 1_214
0.342357	-0.143777	UV 1_214
0.34319	-0.146523	UV 1_214
0.344022	-0.149175	UV 1_214
0.344854	-0.151285	UV 1_214
0.345686	-0.153246	UV 1_214
0.346518	-0.154868	UV 1_214
0.34735	-0.154887	UV 1_214
0.348182	-0.154271	UV 1_214
0.349015	-0.153655	UV 1_214
0.349847	-0.153041	UV 1_214
0.350679	-0.150924	UV 1_214
0.351511	-0.147128	UV 1_214
0.352343	-0.142889	UV 1_214
0.353175	-0.139035	UV 1_214
0.354007	-0.135727	UV 1_214
0.35484	-0.132589	UV 1_214
0.355672	-0.129446	UV 1_214
0.356504	-0.126322	UV 1_214
0.357336	-0.124429	UV 1_214
0.358168	-0.123239	UV 1_214
0.359	-0.122109	UV 1_214
0.359832	-0.120732	UV 1_214
0.360664	-0.119136	UV 1_214
0.361497	-0.117486	UV 1_214
0.362329	-0.115841	UV 1_214
0.363161	-0.114167	UV 1_214
0.363993	-0.112445	UV 1_214
0.364825	-0.110703	UV 1_214
0.365657	-0.109213	UV 1_214
0.366489	-0.110055	UV 1_214
0.367322	-0.111929	UV 1_214
0.368154	-0.11379	UV 1_214
0.368986	-0.115668	UV 1_214
0.369818	-0.117418	UV 1_214
0.37065	-0.119094	UV 1_214
0.371482	-0.120775	UV 1_214
0.372314	-0.121856	UV 1_214
0.373146	-0.12178	UV 1_214
0.373979	-0.121294	UV 1_214
0.374811	-0.120805	UV 1_214
0.375643	-0.120605	UV 1_214
0.376475	-0.121686	UV 1_214
0.377307	-0.123294	UV 1_214
0.378139	-0.124903	UV 1_214
0.378971	-0.125976	UV 1_214
0.379804	-0.126261	UV 1_214
0.380636	-0.126292	UV 1_214
0.381468	-0.126323	UV 1_214
0.3823	-0.125457	UV 1_214
0.383132	-0.123581	UV 1_214
0.383964	-0.121412	UV 1_214
0.384796	-0.119259	UV 1_214
0.385629	-0.118418	UV 1_214
0.386461	-0.118359	UV 1_214
0.387293	-0.11837	UV 1_214
0.388125	-0.118742	UV 1_214
0.388957	-0.120728	UV 1_214
0.389789	-0.123342	UV 1_214
0.390621	-0.125965	UV 1_214
0.391453	-0.128226	UV 1_214
0.392286	-0.127055	UV 1_214
0.393118	-0.124437	UV 1_214
0.39395	-0.121827	UV 1_214
0.394782	-0.118807	UV 1_214
0.395614	-0.115255	UV 1_214
0.396446	-0.111554	UV 1_214
0.397278	-0.107833	UV 1_214
0.398111	-0.105317	UV 1_214
0.398943	-0.106178	UV 1_214
0.399775	-0.108284	UV 1_214
0.400607	-0.110405	UV 1_214
0.401439	-0.112774	UV 1_214
0.402271	-0.115363	UV 1_214
0.403103	-0.11799	UV 1_214
0.403935	-0.120617	UV 1_214
0.404768	-0.121379	UV 1_214
0.4056	-0.120481	UV 1_214
0.406432	-0.119232	UV 1_214
0.407264	-0.117725	UV 1_214
0.408096	-0.113869	UV 1_214
0.408928	-0.108995	UV 1_214
0.40976	-0.104151	UV 1_214
0.410593	-0.099714	UV 1_214
0.411425	-0.097335	UV 1_214
0.412257	-0.095765	UV 1_214
0.413089	-0.094208	UV 1_214
0.413921	-0.09324	UV 1_214
0.414753	-0.093435	UV 1_214
0.415585	-0.094034	UV 1_214
0.416418	-0.09463	UV 1_214
0.41725	-0.095191	UV 1_214
0.418082	-0.095712	UV 1_214
0.418914	-0.096227	UV 1_214
0.419746	-0.096738	UV 1_214
0.420578	-0.097795	UV 1_214
0.42141	-0.099649	UV 1_214
0.422242	-0.101738	UV 1_214
0.423075	-0.103829	UV 1_214
0.423907	-0.106057	UV 1_214
0.424739	-0.108346	UV 1_214
0.425571	-0.11064	UV 1_214
0.426403	-0.11293	UV 1_214
0.427235	-0.113852	UV 1_214
0.428067	-0.11403	UV 1_214
0.4289	-0.114143	UV 1_214
0.429732	-0.115243	UV 1_214
0.430564	-0.117438	UV 1_214
0.431396	-0.119916	UV 1_214
0.432228	-0.122388	UV 1_214
0.43306	-0.125212	UV 1_214
0.433892	-0.131266	UV 1_214
0.434725	-0.138773	UV 1_214
0.435557	-0.146194	UV 1_214
0.436389	-0.152093	UV 1_214
0.437221	-0.157067	UV 1_214
0.438053	-0.162048	UV 1_214
0.438885	-0.167036	UV 1_214
0.439717	-0.170938	UV 1_214
0.440549	-0.171684	UV 1_214
0.441382	-0.170829	UV 1_214
0.442214	-0.170023	UV 1_214
0.443046	-0.169679	UV 1_214
0.443878	-0.169612	UV 1_214
0.44471	-0.169544	UV 1_214
0.445542	-0.169477	UV 1_214
0.446374	-0.171062	UV 1_214
0.447207	-0.174426	UV 1_214
0.448039	-0.178238	UV 1_214
0.448871	-0.181235	UV 1_214
0.449703	-0.18285	UV 1_214
0.450535	-0.183918	UV 1_214
0.451367	-0.184964	UV 1_214
0.452199	-0.185651	UV 1_214
0.453031	-0.184672	UV 1_214
0.453864	-0.182446	UV 1_214
0.454696	-0.180211	UV 1_214
0.455528	-0.178862	UV 1_214
0.45636	-0.178525	UV 1_214
0.457192	-0.178386	UV 1_214
0.458024	-0.178246	UV 1_214
0.458856	-0.178134	UV 1_214
0.459689	-0.178064	UV 1_214
0.460521	-0.17801	UV 1_214
0.461353	-0.178054	UV 1_214
0.462185	-0.178333	UV 1_214
0.463017	-0.178745	UV 1_214
0.463849	-0.179156	UV 1_214
0.464681	-0.179568	UV 1_214
0.465514	-0.179878	UV 1_214
0.466346	-0.180095	UV 1_214
0.467178	-0.180311	UV 1_214
0.46801	-0.177949	UV 1_214
0.468842	-0.172884	UV 1_214
0.469674	-0.167556	UV 1_214
0.470506	-0.162232	UV 1_214
0.471338	-0.156182	UV 1_214
0.472171	-0.148955	UV 1_214
0.473003	-0.141265	UV 1_214
0.473835	-0.134097	UV 1_214
0.474667	-0.128662	UV 1_214
0.475499	-0.124403	UV 1_214
0.476331	-0.120164	UV 1_214
0.477163	-0.11605	UV 1_214
0.477996	-0.113351	UV 1_214
0.478828	-0.111843	UV 1_214
0.47966	-0.110331	UV 1_214
0.480492	-0.110009	UV 1_214
0.481324	-0.111583	UV 1_214
0.482156	-0.113907	UV 1_214
0.482988	-0.116252	UV 1_214
0.48382	-0.118545	UV 1_214
0.484653	-0.120421	UV 1_214
0.485485	-0.12196	UV 1_214
0.486317	-0.123505	UV 1_214
0.487149	-0.12311	UV 1_214
0.487981	-0.12039	UV 1_214
0.488813	-0.117229	UV 1_214
0.489645	-0.114062	UV 1_214
0.490478	-0.111577	UV 1_214
0.49131	-0.110478	UV 1_214
0.492142	-0.110052	UV 1_214
0.492974	-0.109849	UV 1_214
0.493806	-0.111859	UV 1_214
0.494638	-0.11578	UV 1_214
0.49547	-0.119705	UV 1_214
0.496303	-0.123634	UV 1_214
0.497135	-0.126697	UV 1_214
0.497967	-0.128729	UV 1_214
0.498799	-0.130562	UV 1_214
0.499631	-0.131572	UV 1_214
0.500463	-0.129842	UV 1_214
0.501295	-0.126301	UV 1_214
0.502127	-0.122747	UV 1_214
0.50296	-0.119086	UV 1_214
0.503792	-0.115222	UV 1_214
0.504624	-0.111189	UV 1_214
0.505456	-0.107171	UV 1_214
0.506288	-0.104167	UV 1_214
0.50712	-0.102823	UV 1_214
0.507952	-0.102138	UV 1_214
0.508785	-0.101451	UV 1_214
0.509617	-0.103274	UV 1_214
0.510449	-0.10787	UV 1_214
0.511281	-0.112732	UV 1_214
0.512113	-0.11763	UV 1_214
0.512945	-0.12112	UV 1_214
0.513777	-0.122694	UV 1_214
0.51461	-0.123719	UV 1_214
0.515442	-0.12421	UV 1_214
0.516274	-0.122952	UV 1_214
0.517106	-0.120539	UV 1_214
0.517938	-0.118114	UV 1_214
0.51877	-0.115687	UV 1_214
0.519602	-0.114726	UV 1_214
0.520434	-0.115062	UV 1_214
0.521267	-0.115398	UV 1_214
0.522099	-0.114536	UV 1_214
0.522931	-0.11177	UV 1_214
0.523763	-0.108279	UV 1_214
0.524595	-0.104772	UV 1_214
0.525427	-0.10126	UV 1_214
0.526259	-0.097928	UV 1_214
0.527092	-0.094767	UV 1_214
0.527924	-0.091585	UV 1_214
0.528756	-0.090393	UV 1_214
0.529588	-0.091487	UV 1_214
0.53042	-0.093032	UV 1_214
0.531252	-0.094581	UV 1_214
0.532084	-0.096768	UV 1_214
0.532916	-0.101037	UV 1_214
0.533749	-0.106622	UV 1_214
0.534581	-0.111995	UV 1_214
0.535413	-0.115123	UV 1_214
0.536245	-0.116375	UV 1_214
0.537077	-0.117633	UV 1_214
0.537909	-0.118887	UV 1_214
0.538741	-0.119399	UV 1_214
0.539574	-0.11914	UV 1_214
0.540406	-0.118809	UV 1_214
0.541238	-0.119267	UV 1_214
0.54207	-0.122236	UV 1_214
0.542902	-0.127229	UV 1_214
0.543734	-0.13227	UV 1_214
0.544566	-0.13739	UV 1_214
0.545399	-0.142753	UV 1_214
0.546231	-0.148349	UV 1_214
0.547063	-0.153951	UV 1_214
0.547895	-0.158685	UV 1_214
0.548727	-0.161703	UV 1_214
0.549559	-0.163975	UV 1_214
0.550391	-0.166249	UV 1_214
0.551223	-0.167618	UV 1_214
0.552056	-0.166935	UV 1_214
0.552888	-0.165096	UV 1_214
0.55372	-0.16326	UV 1_214
0.554552	-0.162599	UV 1_214
0.555384	-0.163948	UV 1_214
0.556216	-0.165943	UV 1_214
0.557048	-0.167928	UV 1_214
0.557881	-0.171612	UV 1_214
0.558713	-0.177551	UV 1_214
0.559545	-0.18351	UV 1_214
0.560377	-0.18957	UV 1_214
0.561209	-0.194675	UV 1_214
0.562041	-0.198024	UV 1_214
0.562873	-0.201374	UV 1_214
0.563706	-0.204234	UV 1_214
0.564538	-0.205098	UV 1_214
0.56537	-0.203901	UV 1_214
0.566202	-0.202704	UV 1_214
0.567034	-0.201504	UV 1_214
0.567866	-0.200195	UV 1_214
0.568698	-0.198665	UV 1_214
0.56953	-0.197139	UV 1_214
0.570363	-0.196352	UV 1_214
0.571195	-0.197111	UV 1_214
0.572027	-0.198203	UV 1_214
0.572859	-0.199297	UV 1_214
0.573691	-0.199967	UV 1_214
0.574523	-0.198844	UV 1_214
0.575355	-0.195888	UV 1_214
0.576188	-0.19286	UV 1_214
0.57702	-0.189593	UV 1_214
0.577852	-0.18606	UV 1_214
0.578684	-0.182518	UV 1_214
0.579516	-0.17899	UV 1_214
0.580348	-0.175948	UV 1_214
0.58118	-0.1739	UV 1_214
0.582012	-0.171959	UV 1_214
0.582845	-0.169328	UV 1_214
0.583677	-0.165367	UV 1_214
0.584509	-0.161239	UV 1_214
0.585341	-0.157126	UV 1_214
0.586173	-0.152965	UV 1_214
0.587005	-0.148576	UV 1_214
0.587837	-0.143912	UV 1_214
0.58867	-0.139184	UV 1_214
0.589502	-0.134172	UV 1_214
0.590334	-0.128883	UV 1_214
0.591166	-0.1236	UV 1_214
0.591998	-0.118292	UV 1_214
0.59283	-0.113691	UV 1_214
0.593662	-0.111176	UV 1_214
0.594495	-0.109991	UV 1_214
0.595327	-0.109389	UV 1_214
0.596159	-0.110444	UV 1_214
0.596991	-0.112602	UV 1_214
0.597823	-0.114752	UV 1_214
0.598655	-0.116902	UV 1_214
0.599487	-0.117639	UV 1_214
0.600319	-0.115689	UV 1_214
0.601152	-0.113722	UV 1_214
0.601984	-0.111971	UV 1_214
0.602816	-0.110652	UV 1_214
0.603648	-0.10942	UV 1_214
0.60448	-0.108195	UV 1_214
0.605312	-0.107403	UV 1_214
0.606144	-0.108578	UV 1_214
0.606977	-0.111898	UV 1_214
0.607809	-0.114974	UV 1_214
0.608641	-0.117157	UV 1_214
0.609473	-0.118579	UV 1_214
0.610305	-0.119994	UV 1_214
0.611137	-0.121411	UV 1_214
0.611969	-0.12216	UV 1_214
0.612801	-0.121312	UV 1_214
0.613634	-0.120111	UV 1_214
0.614466	-0.1187	UV 1_214
0.615298	-0.116731	UV 1_214
0.61613	-0.114474	UV 1_214
0.616962	-0.112213	UV 1_214
0.617794	-0.110008	UV 1_214
0.618626	-0.108056	UV 1_214
0.619459	-0.106378	UV 1_214
0.620291	-0.104701	UV 1_214
0.621123	-0.103539	UV 1_214
0.621955	-0.103561	UV 1_214
0.622787	-0.103706	UV 1_214
0.623619	-0.103851	UV 1_214
0.624451	-0.104619	UV 1_214
0.625284	-0.106812	UV 1_214
0.626116	-0.109131	UV 1_214
0.626948	-0.111453	UV 1_214
0.62778	-0.11381	UV 1_214
0.628612	-0.116174	UV 1_214
0.629444	-0.118563	UV 1_214
0.630276	-0.120989	UV 1_214
0.631108	-0.12368	UV 1_214
0.631941	-0.126675	UV 1_214
0.632773	-0.129674	UV 1_214
0.633605	-0.132768	UV 1_214
0.634437	-0.136117	UV 1_214
0.635269	-0.139471	UV 1_214
0.636101	-0.142829	UV 1_214
0.636933	-0.145663	UV 1_214
0.637766	-0.146809	UV 1_214
0.638598	-0.146829	UV 1_214
0.63943	-0.146513	UV 1_214
0.640262	-0.14515	UV 1_214
0.641094	-0.143073	UV 1_214
0.641926	-0.141008	UV 1_214
0.642758	-0.138929	UV 1_214
0.643591	-0.136667	UV 1_214
0.644423	-0.133971	UV 1_214
0.645255	-0.131173	UV 1_214
0.646087	-0.129124	UV 1_214
0.646919	-0.128653	UV 1_214
0.647751	-0.128189	UV 1_214
0.648583	-0.12773	UV 1_214
0.649415	-0.127457	UV 1_214
0.650248	-0.128017	UV 1_214
0.65108	-0.129449	UV 1_214
0.651912	-0.130849	UV 1_214
0.652744	-0.13202	UV 1_214
0.653576	-0.132646	UV 1_214
0.654408	-0.133275	UV 1_214
0.65524	-0.133905	UV 1_214
0.656073	-0.134687	UV 1_214
0.656905	-0.136052	UV 1_214
0.657737	-0.137728	UV 1_214
0.658569	-0.1387	UV 1_214
0.659401	-0.136936	UV 1_214
0.660233	-0.133646	UV 1_214
0.661065	-0.130365	UV 1_214
0.661897	-0.127079	UV 1_214
0.66273	-0.123403	UV 1_214
0.663562	-0.118437	UV 1_214
0.664394	-0.113364	UV 1_214
0.665226	-0.108804	UV 1_214
0.666058	-0.105909	UV 1_214
0.66689	-0.103415	UV 1_214
0.667722	-0.100869	UV 1_214
0.668555	-0.098295	UV 1_214
0.669387	-0.095719	UV 1_214
0.670219	-0.093117	UV 1_214
0.671051	-0.090795	UV 1_214
0.671883	-0.090527	UV 1_214
0.672715	-0.09267	UV 1_214
0.673547	-0.094827	UV 1_214
0.67438	-0.096975	UV 1_214
0.675212	-0.099059	UV 1_214
0.676044	-0.100849	UV 1_214
0.676876	-0.102633	UV 1_214
0.677708	-0.104512	UV 1_214
0.67854	-0.107013	UV 1_214
0.679372	-0.110033	UV 1_214
0.680204	-0.113065	UV 1_214
0.681037	-0.116224	UV 1_214
0.681869	-0.120481	UV 1_214
0.682701	-0.125602	UV 1_214
0.683533	-0.130685	UV 1_214
0.684365	-0.135536	UV 1_214
0.685197	-0.138815	UV 1_214
0.686029	-0.141722	UV 1_214
0.686862	-0.144631	UV 1_214
0.687694	-0.147198	UV 1_214
0.688526	-0.147782	UV 1_214
0.689358	-0.148366	UV 1_214
0.69019	-0.148733	UV 1_214
0.691022	-0.147615	UV 1_214
0.691854	-0.144706	UV 1_214
0.692686	-0.141809	UV 1_214
0.693519	-0.138918	UV 1_214
0.694351	-0.136212	UV 1_214
0.695183	-0.134106	UV 1_214
0.696015	-0.132007	UV 1_214
0.696847	-0.130351	UV 1_214
0.697679	-0.13149	UV 1_214
0.698511	-0.133744	UV 1_214
0.699344	-0.135994	UV 1_214
0.700176	-0.138666	UV 1_214
0.701008	-0.144194	UV 1_214
0.70184	-0.151392	UV 1_214
0.702672	-0.158652	UV 1_214
0.703504	-0.165957	UV 1_214
0.704336	-0.173381	UV 1_214
0.705169	-0.180823	UV 1_214
0.706001	-0.188286	UV 1_214
0.706833	-0.195435	UV 1_214
0.707665	-0.200781	UV 1_214
0.708497	-0.205676	UV 1_214
0.709329	-0.210477	UV 1_214
0.710161	-0.214551	UV 1_214
0.710993	-0.218464	UV 1_214
0.711826	-0.222343	UV 1_214
0.712658	-0.225966	UV 1_214
0.71349	-0.227573	UV 1_214
0.714322	-0.226713	UV 1_214
0.715154	-0.225797	UV 1_214
0.715986	-0.224369	UV 1_214
0.716819	-0.222052	UV 1_214
0.717651	-0.219777	UV 1_214
0.718483	-0.217471	UV 1_214
0.719315	-0.215077	UV 1_214
0.720147	-0.212063	UV 1_214
0.720979	-0.208539	UV 1_214
0.721811	-0.205	UV 1_214
0.722643	-0.201377	UV 1_214
0.723476	-0.197726	UV 1_214
0.724308	-0.194052	UV 1_214
0.72514	-0.190417	UV 1_214
0.725972	-0.187027	UV 1_214
0.726804	-0.185212	UV 1_214
0.727636	-0.183753	UV 1_214
0.728468	-0.1822	UV 1_214
0.7293	-0.180448	UV 1_214
0.730133	-0.178704	UV 1_214
0.730965	-0.176963	UV 1_214
0.731797	-0.175408	UV 1_214
0.732629	-0.175345	UV 1_214
0.733461	-0.177093	UV 1_214
0.734293	-0.178914	UV 1_214
0.735125	-0.181228	UV 1_214
0.735958	-0.183784	UV 1_214
0.73679	-0.186352	UV 1_214
0.737622	-0.188902	UV 1_214
0.738454	-0.191028	UV 1_214
0.739286	-0.190352	UV 1_214
0.740118	-0.188572	UV 1_214
0.74095	-0.18707	UV 1_214
0.741782	-0.186634	UV 1_214
0.742615	-0.186198	UV 1_214
0.743447	-0.185759	UV 1_214
0.744279	-0.185312	UV 1_214
0.745111	-0.184785	UV 1_214
0.745943	-0.184102	UV 1_214
0.746775	-0.183389	UV 1_214
0.747607	-0.18249	UV 1_214
0.74844	-0.181425	UV 1_214
0.749272	-0.180361	UV 1_214
0.750104	-0.179291	UV 1_214
0.750936	-0.178332	UV 1_214
0.751768	-0.178097	UV 1_214
0.7526	-0.178034	UV 1_214
0.753432	-0.17764	UV 1_214
0.754265	-0.17521	UV 1_214
0.755097	-0.1726	UV 1_214
0.755929	-0.170011	UV 1_214
0.756761	-0.167422	UV 1_214
0.757593	-0.165244	UV 1_214
0.758425	-0.164016	UV 1_214
0.759257	-0.162778	UV 1_214
0.760089	-0.161303	UV 1_214
0.760922	-0.159061	UV 1_214
0.761754	-0.156831	UV 1_214
0.762586	-0.154589	UV 1_214
0.763418	-0.152358	UV 1_214
0.76425	-0.150219	UV 1_214
0.765082	-0.148091	UV 1_214
0.765914	-0.145981	UV 1_214
0.766747	-0.144315	UV 1_214
0.767579	-0.142745	UV 1_214
0.768411	-0.14118	UV 1_214
0.769243	-0.139618	UV 1_214
0.770075	-0.138151	UV 1_214
0.770907	-0.136889	UV 1_214
0.771739	-0.135592	UV 1_214
0.772572	-0.133496	UV 1_214
0.773404	-0.129508	UV 1_214
0.774236	-0.125464	UV 1_214
0.775068	-0.121357	UV 1_214
0.7759	-0.117249	UV 1_214
0.776732	-0.112602	UV 1_214
0.777564	-0.107702	UV 1_214
0.778396	-0.102767	UV 1_214
0.779229	-0.102334	UV 1_214
0.780061	-0.103927	UV 1_214
0.780893	-0.105575	UV 1_214
0.781725	-0.107225	UV 1_214
0.782557	-0.108739	UV 1_214
0.783389	-0.109062	UV 1_214
0.784221	-0.109344	UV 1_214
0.785054	-0.109242	UV 1_214
0.785886	-0.105645	UV 1_214
0.786718	-0.101933	UV 1_214
0.78755	-0.098238	UV 1_214
0.788382	-0.094524	UV 1_214
0.789214	-0.09101	UV 1_214
0.790046	-0.087677	UV 1_214
0.790878	-0.084388	UV 1_214
0.791711	-0.08219	UV 1_214
0.792543	-0.081233	UV 1_214
0.793375	-0.0803	UV 1_214
0.794207	-0.079373	UV 1_214
0.795039	-0.07844	UV 1_214
0.795871	-0.079771	UV 1_214
0.796704	-0.081445	UV 1_214
0.797536	-0.08313	UV 1_214
0.798368	-0.087639	UV 1_214
0.7992	-0.092618	UV 1_214
0.800032	-0.097626	UV 1_214
0.800864	-0.102585	UV 1_214
0.801696	-0.107749	UV 1_214
0.802528	-0.113715	UV 1_214
0.803361	-0.119706	UV 1_214
0.804193	-0.124762	UV 1_214
0.805025	-0.128395	UV 1_214
0.805857	-0.131978	UV 1_214
0.806689	-0.135563	UV 1_214
0.807521	-0.139174	UV 1_214
0.808353	-0.142309	UV 1_214
0.809185	-0.14535	UV 1_214
0.810018	-0.14839	UV 1_214
0.81085	-0.149675	UV 1_214
0.811682	-0.150699	UV 1_214
0.812514	-0.151719	UV 1_214
0.813346	-0.152727	UV 1_214
0.814178	-0.15456	UV 1_214
0.81501	-0.15833	UV 1_214
0.815843	-0.162198	UV 1_214
0.816675	-0.166452	UV 1_214
0.817507	-0.172285	UV 1_214
0.818339	-0.17821	UV 1_214
0.819171	-0.184085	UV 1_214
0.820003	-0.190031	UV 1_214
0.820835	-0.191511	UV 1_214
0.821667	-0.19093	UV 1_214
0.8225	-0.190278	UV 1_214
0.823332	-0.190444	UV 1_214
0.824164	-0.191204	UV 1_214
0.824996	-0.191995	UV 1_214
0.825828	-0.192787	UV 1_214
0.82666	-0.193961	UV 1_214
0.827492	-0.198615	UV 1_214
0.828325	-0.20338	UV 1_214
0.829157	-0.207779	UV 1_214
0.829989	-0.210689	UV 1_214
0.830821	-0.213541	UV 1_214
0.831653	-0.216357	UV 1_214
0.832485	-0.219218	UV 1_214
0.833317	-0.220943	UV 1_214
0.83415	-0.221446	UV 1_214
0.834982	-0.221905	UV 1_214
0.835814	-0.220646	UV 1_214
0.836646	-0.218591	UV 1_214
0.837478	-0.216467	UV 1_214
0.83831	-0.214361	UV 1_214
0.839142	-0.212262	UV 1_214
0.839974	-0.207312	UV 1_214
0.840807	-0.201922	UV 1_214
0.841639	-0.196669	UV 1_214
0.842471	-0.191969	UV 1_214
0.843303	-0.187361	UV 1_214
0.844135	-0.182692	UV 1_214
0.844967	-0.178021	UV 1_214
0.8458	-0.174292	UV 1_214
0.846632	-0.171987	UV 1_214
0.847464	-0.169723	UV 1_214
0.848296	-0.16905	UV 1_214
0.849128	-0.169528	UV 1_214
0.84996	-0.170047	UV 1_214
0.850792	-0.170572	UV 1_214
0.851624	-0.171094	UV 1_214
0.852457	-0.173362	UV 1_214
0.853289	-0.175886	UV 1_214
0.854121	-0.178366	UV 1_214
0.854953	-0.18037	UV 1_214
0.855785	-0.182346	UV 1_214
0.856617	-0.184325	UV 1_214
0.857449	-0.186317	UV 1_214
0.858281	-0.187892	UV 1_214
0.859114	-0.187897	UV 1_214
0.859946	-0.187825	UV 1_214
0.860778	-0.188193	UV 1_214
0.86161	-0.189013	UV 1_214
0.862442	-0.189843	UV 1_214
0.863274	-0.190671	UV 1_214
0.864106	-0.191506	UV 1_214
0.864939	-0.191601	UV 1_214
0.865771	-0.191074	UV 1_214
0.866603	-0.19048	UV 1_214
0.867435	-0.188216	UV 1_214
0.868267	-0.185298	UV 1_214
0.869099	-0.182301	UV 1_214
0.869931	-0.179306	UV 1_214
0.870763	-0.176653	UV 1_214
0.871596	-0.175407	UV 1_214
0.872428	-0.174351	UV 1_214
0.87326	-0.173474	UV 1_214
0.874092	-0.174279	UV 1_214
0.874924	-0.175324	UV 1_214
0.875756	-0.176375	UV 1_214
0.876589	-0.177414	UV 1_214
0.877421	-0.18002	UV 1_214
0.878253	-0.183535	UV 1_214
0.879085	-0.187073	UV 1_214
0.879917	-0.190234	UV 1_214
0.880749	-0.192611	UV 1_214
0.881581	-0.194859	UV 1_214
0.882413	-0.197106	UV 1_214
0.883246	-0.199238	UV 1_214
0.884078	-0.20087	UV 1_214
0.88491	-0.202378	UV 1_214
0.885742	-0.203876	UV 1_214
0.886574	-0.205524	UV 1_214
0.887406	-0.2073	UV 1_214
0.888238	-0.209094	UV 1_214
0.88907	-0.210886	UV 1_214
0.889903	-0.21137	UV 1_214
0.890735	-0.210618	UV 1_214
0.891567	-0.209635	UV 1_214
0.892399	-0.208702	UV 1_214
0.893231	-0.208261	UV 1_214
0.894063	-0.207954	UV 1_214
0.894895	-0.207647	UV 1_214
0.895728	-0.207383	UV 1_214
0.89656	-0.207529	UV 1_214
0.897392	-0.207781	UV 1_214
0.898224	-0.208036	UV 1_214
0.899056	-0.208743	UV 1_214
0.899888	-0.21025	UV 1_214
0.90072	-0.211944	UV 1_214
0.901552	-0.213649	UV 1_214
0.902385	-0.214978	UV 1_214
0.903217	-0.21585	UV 1_214
0.904049	-0.216624	UV 1_214
0.904881	-0.217396	UV 1_214
0.905713	-0.21512	UV 1_214
0.906545	-0.21165	UV 1_214
0.907378	-0.208034	UV 1_214
0.90821	-0.204498	UV 1_214
0.909042	-0.202405	UV 1_214
0.909874	-0.201114	UV 1_214
0.910706	-0.199926	UV 1_214
0.911538	-0.199408	UV 1_214
0.91237	-0.200077	UV 1_214
0.913202	-0.201021	UV 1_214
0.914035	-0.20197	UV 1_214
0.914867	-0.202758	UV 1_214
0.915699	-0.202022	UV 1_214
0.916531	-0.200869	UV 1_214
0.917363	-0.199722	UV 1_214
0.918195	-0.196914	UV 1_214
0.919027	-0.193186	UV 1_214
0.919859	-0.189374	UV 1_214
0.920692	-0.185537	UV 1_214
0.921524	-0.182039	UV 1_214
0.922356	-0.179341	UV 1_214
0.923188	-0.176874	UV 1_214
0.92402	-0.174607	UV 1_214
0.924852	-0.17438	UV 1_214
0.925685	-0.17472	UV 1_214
0.926517	-0.175058	UV 1_214
0.927349	-0.175399	UV 1_214
0.928181	-0.175603	UV 1_214
0.929013	-0.175676	UV 1_214
0.929845	-0.175723	UV 1_214
0.930677	-0.175883	UV 1_214
0.931509	-0.176243	UV 1_214
0.932342	-0.176653	UV 1_214
0.933174	-0.177062	UV 1_214
0.934006	-0.17742	UV 1_214
0.934838	-0.17729	UV 1_214
0.93567	-0.17702	UV 1_214
0.936502	-0.17675	UV 1_214
0.937334	-0.177357	UV 1_214
0.938166	-0.178813	UV 1_214
0.938999	-0.180437	UV 1_214
0.939831	-0.18206	UV 1_214
0.940663	-0.183228	UV 1_214
0.941495	-0.183617	UV 1_214
0.942327	-0.1838	UV 1_214
0.943159	-0.183983	UV 1_214
0.943991	-0.184067	UV 1_214
0.944824	-0.18412	UV 1_214
0.945656	-0.184173	UV 1_214
0.946488	-0.184226	UV 1_214
0.94732	-0.187237	UV 1_214
0.948152	-0.191539	UV 1_214
0.948984	-0.195926	UV 1_214
0.949816	-0.199262	UV 1_214
0.950648	-0.201532	UV 1_214
0.951481	-0.20359	UV 1_214
0.952313	-0.205644	UV 1_214
0.953145	-0.20705	UV 1_214
0.953977	-0.207275	UV 1_214
0.954809	-0.20719	UV 1_214
0.955641	-0.207106	UV 1_214
0.956474	-0.205976	UV 1_214
0.957306	-0.204259	UV 1_214
0.958138	-0.202441	UV 1_214
0.95897	-0.200631	UV 1_214
0.959802	-0.200432	UV 1_214
0.960634	-0.201166	UV 1_214
0.961466	-0.202029	UV 1_214
0.962298	-0.203261	UV 1_214
0.963131	-0.206112	UV 1_214
0.963963	-0.209438	UV 1_214
0.964795	-0.212765	UV 1_214
0.965627	-0.215897	UV 1_214
0.966459	-0.217026	UV 1_214
0.967291	-0.217543	UV 1_214
0.968123	-0.218058	UV 1_214
0.968955	-0.217805	UV 1_214
0.969788	-0.216817	UV 1_214
0.97062	-0.215643	UV 1_214
0.971452	-0.214448	UV 1_214
0.972284	-0.213147	UV 1_214
0.973116	-0.211652	UV 1_214
0.973948	-0.210085	UV 1_214
0.97478	-0.208516	UV 1_214
0.975613	-0.210603	UV 1_214
0.976445	-0.214475	UV 1_214
0.977277	-0.218345	UV 1_214
0.978109	-0.222204	UV 1_214
0.978941	-0.225297	UV 1_214
0.979773	-0.227506	UV 1_214
0.980605	-0.229469	UV 1_214
0.981438	-0.22972	UV 1_214
0.98227	-0.226564	UV 1_214
0.983102	-0.222163	UV 1_214
0.983934	-0.217756	UV 1_214
0.984766	-0.213364	UV 1_214
0.985598	-0.209089	UV 1_214
0.98643	-0.204917	UV 1_214
0.987263	-0.200771	UV 1_214
0.988095	-0.197744	UV 1_214
0.988927	-0.195432	UV 1_214
0.989759	-0.193105	UV 1_214
0.990591	-0.190782	UV 1_214
0.991423	-0.189285	UV 1_214
0.992255	-0.188921	UV 1_214
0.993087	-0.188946	UV 1_214
0.99392	-0.189572	UV 1_214
0.994752	-0.191218	UV 1_214
0.995584	-0.193284	UV 1_214
0.996416	-0.195351	UV 1_214
0.997248	-0.197408	UV 1_214
0.99808	-0.200276	UV 1_214
0.998912	-0.203936	UV 1_214
0.999744	-0.20772	UV 1_214
1.00058	-0.211435	UV 1_214
1.00141	-0.215108	UV 1_214
1.00224	-0.218785	UV 1_214
1.00307	-0.222459	UV 1_214
1.00391	-0.225829	UV 1_214
1.00474	-0.227859	UV 1_214
1.00557	-0.229068	UV 1_214
1.0064	-0.229368	UV 1_214
1.00723	-0.228431	UV 1_214
1.00807	-0.227065	UV 1_214
1.0089	-0.225695	UV 1_214
1.00973	-0.224331	UV 1_214
1.01056	-0.223561	UV 1_214
1.0114	-0.223626	UV 1_214
1.01223	-0.223979	UV 1_214
1.01306	-0.226019	UV 1_214
1.01389	-0.230008	UV 1_214
1.01472	-0.234537	UV 1_214
1.01555	-0.23905	UV 1_214
1.01639	-0.243554	UV 1_214
1.01722	-0.244928	UV 1_214
1.01805	-0.244017	UV 1_214
1.01888	-0.242918	UV 1_214
1.01972	-0.241247	UV 1_214
1.02055	-0.239267	UV 1_214
1.02138	-0.237286	UV 1_214
1.02221	-0.235304	UV 1_214
1.02304	-0.23478	UV 1_214
1.02388	-0.237558	UV 1_214
1.02471	-0.24195	UV 1_214
1.02554	-0.243477	UV 1_214
1.02637	-0.241066	UV 1_214
1.0272	-0.237285	UV 1_214
1.02804	-0.233491	UV 1_214
1.02887	-0.229698	UV 1_214
1.0297	-0.224802	UV 1_214
1.03053	-0.219002	UV 1_214
1.03137	-0.213194	UV 1_214
1.0322	-0.211611	UV 1_214
1.03303	-0.213814	UV 1_214
1.03386	-0.216714	UV 1_214
1.03469	-0.219627	UV 1_214
1.03553	-0.22195	UV 1_214
1.03636	-0.223237	UV 1_214
1.03719	-0.224104	UV 1_214
1.03802	-0.224416	UV 1_214
1.03886	-0.222096	UV 1_214
1.03969	-0.218196	UV 1_214
1.04052	-0.2143	UV 1_214
1.04135	-0.210398	UV 1_214
1.04218	-0.20656	UV 1_214
1.04302	-0.202799	UV 1_214
1.04385	-0.199038	UV 1_214
1.04468	-0.198092	UV 1_214
1.04551	-0.199858	UV 1_214
1.04634	-0.202118	UV 1_214
1.04718	-0.204377	UV 1_214
1.04801	-0.207554	UV 1_214
1.04884	-0.211967	UV 1_214
1.04967	-0.216805	UV 1_214
1.05051	-0.221037	UV 1_214
1.05134	-0.223533	UV 1_214
1.05217	-0.225073	UV 1_214
1.053	-0.226614	UV 1_214
1.05383	-0.22816	UV 1_214
1.05467	-0.227976	UV 1_214
1.0555	-0.225878	UV 1_214
1.05633	-0.223258	UV 1_214
1.05716	-0.220871	UV 1_214
1.05799	-0.21873	UV 1_214
1.05883	-0.216631	UV 1_214
1.05966	-0.214532	UV 1_214
1.06049	-0.212634	UV 1_214
1.06132	-0.211297	UV 1_214
1.06215	-0.210274	UV 1_214
1.06299	-0.20909	UV 1_214
1.06382	-0.206373	UV 1_214
1.06465	-0.202665	UV 1_214
1.06548	-0.198968	UV 1_214
1.06631	-0.195271	UV 1_214
[truncated: 40,557 more rows]

## Sheet: Fig. 2b
m/z	ion count
402.4	2.86154
402.5	2.38462
402.6	0
406	2.32308
406.1	2.84615
406.2	0
407.9	2.46154
408	2.66154
408.1	0
408.7	0
408.8	10.0154
408.9	40.0154
409	52.0769
409.1	52.5846
409.2	40.1846
409.3	22.5538
409.4	4.86154
409.5	0
409.6	8.47692
409.7	10.2615
409.8	5.70769
409.9	0
417.5	0
417.6	2.46154
417.7	2.33846
417.8	0
421.1	0
421.2	2.41538
421.3	2.4
421.4	0
424.2	0
424.3	4.93846
424.4	0
424.7	0
424.8	10.1846
424.9	25.5077
425	30.3385
425.1	26.4615
425.2	21.8308
425.3	16.2462
425.4	2.33846
425.5	0
434.3	3.06154
434.4	9.78462
434.5	5.43077
434.6	0
437.1	0
437.2	4.96923
437.3	4.81538
437.4	0
441.3	0
441.4	4.93846
441.5	0
442.4	0
442.5	2.30769
442.6	0
445.3	2.44615
445.4	2.78462
445.5	0
445.8	0
445.9	2.43077
446	0
446.2	0
446.3	8.93846
446.4	10.3385
446.5	2.8
446.6	0
450.8	2.52308
450.9	4.98462
451	0
451.1	5.2
451.2	5.86154
451.3	2.43077
451.4	0
457.2	0
457.3	2.36923
457.4	0
465.1	0
465.2	7.86154
465.3	9.26154
465.4	2.70769
465.5	0
468.4	0
468.5	2.4
468.6	0
474.4	0
474.5	8.64615
474.6	10.0923
474.7	2.72308
474.8	0
475	0
475.1	9.93846
475.2	13.6308
475.3	11.1692
475.4	2.36923
475.5	0
478.9	0
479	2.30769
479.1	5.27692
479.2	0
479.7	0
479.8	2.50769
479.9	2.75385
480	0
481.3	0
481.4	2.30769
481.5	0
484.9	0
485	8.89231
485.1	11.3077
485.2	9.46154
485.3	0
485.4	0
485.5	2.32308
485.6	0
485.9	0
486	4.95385
486.1	4.96923
486.2	10.6154
486.3	8.70769
486.4	5.01538
486.5	0
488.8	0
488.9	2.66154
489	5.43077
489.1	4.86154
489.2	0
495.5	3.06154
495.6	2.98462
495.7	0
496.9	0
497	12.2154
497.1	27.1538
497.2	30.3538
497.3	16.1231
497.4	2.33846
497.5	0
506.1	5.41538
506.2	0
506.7	0
506.8	2.41538
506.9	2.43077
507	0
511.5	0
511.6	2.35385
511.7	0
513	0
513.1	2.53846
513.2	0
518.3	0
518.4	2.47692
518.5	0
521.7	0
521.8	2.43077
521.9	2.41538
522	0
524.9	0
525	2.50769
525.1	5.35385
525.2	0
526.1	5.30769
526.2	5.47692
526.3	0
530.2	0
530.3	2.50769
530.4	0
532.9	0
533	8.04615
533.1	5.41538
533.2	0
540.1	2.87692
540.2	0
545.2	0
545.3	2.33846
545.4	2.4
545.5	8.16923
545.6	2.70769
545.7	0
547	0
547.1	2.41538
547.2	5.15385
547.3	4.61538
547.4	0
548.1	0
548.2	8.47692
548.3	9.6
548.4	2.53846
548.5	0
561.2	0
561.3	2.50769
561.4	4.93846
561.5	0
563.3	0
563.4	7.98462
563.5	12.7231
563.6	9.36923
563.7	0
564.9	0
565	5.26154
565.1	2.63077
565.2	2.30769
565.3	0
569.2	0
569.3	2.30769
569.4	0
583.2	0
583.3	2.35385
583.4	0
585	0
585.1	5.72308
585.2	5.41538
585.3	0
597.1	0
597.2	5.41538
597.3	2.30769
597.4	0
599	0
599.1	5.30769
599.2	8.95385
599.3	8.78462
599.4	7.4
599.5	4.63077
599.6	5.29231
599.7	0
601.2	0
601.3	5.63077
601.4	5.61538
601.5	0
602.9	0
603	2.8
603.1	2.30769
603.2	0
606.1	0
606.2	5.13846
606.3	2.43077
606.4	0
608.2	0
608.3	2.30769
608.4	0
612.1	0
612.2	5.27692
612.3	9.78462
612.4	7.84615
612.5	0
613.4	0
613.5	9.81538
613.6	12.0462
613.7	8.41538
613.8	0
617.3	0
617.4	2.55385
617.5	0
620	0
620.1	5.13846
620.2	10.3077
620.3	9.44615
620.4	0
621.1	0
621.2	2.47692
621.3	4.63077
621.4	7.47692
621.5	0
623.1	0
623.2	2.33846
623.3	2.50769
623.4	0
623.5	2.64615
623.6	0
624.5	0
624.6	2.41538
624.7	0
625.8	0
625.9	5.58462
626	9.73846
626.1	5.92308
626.2	0
634.3	0
634.4	2.47692
634.5	2.52308
634.6	0
636	0
636.1	2.4
636.2	0
636.4	0
636.5	2.38462
636.6	0
636.8	0
636.9	9.46154
637	24.3538
637.1	55.1692
637.2	72.1692
637.3	65.3692
637.4	58.8923
637.5	38.6154
637.6	8.10769
637.7	0
638.3	0
638.4	2.32308
638.5	7.36923
638.6	2.56923
638.7	0
643.4	0
643.5	3
643.6	8.53846
643.7	2.6
643.8	0
650.4	2.41538
650.5	9.24615
650.6	6.47692
650.7	0
652	0
652.1	2.52308
652.2	11.0923
652.3	12.6769
652.4	12.7692
652.5	8.24615
652.6	0
655.3	0
655.4	2.4
655.5	2.52308
655.6	0
658.7	0
658.8	2.66154
658.9	18.5231
659	36.4615
659.1	49.2615
659.2	56.5846
659.3	51.4
659.4	36.9846
659.5	19.3846
659.6	10.6462
659.7	0
660	0
660.1	4.83077
660.2	2.4
660.3	7.86154
660.4	8.52308
660.5	5.36923
660.6	0
663.3	0
663.4	2.89231
663.5	2.93846
663.6	0
665	0
665.1	9.69231
665.2	15.9231
665.3	14.7538
665.4	2.70769
665.5	0
667.7	0
667.8	2.32308
667.9	0
674.9	0
675	7.36923
675.1	20.6154
675.2	30.0462
675.3	29.6615
675.4	17.9538
675.5	12.8615
675.6	8.66154
675.7	2.58462
675.8	0
677.2	0
677.3	9.75385
677.4	4.73846
677.5	0
677.9	0
678	2.56923
678.1	2.52308
678.2	0
679.1	0
679.2	7.44615
679.3	12.4769
679.4	10.7846
679.5	7.89231
679.6	0
681.6	2.63077
681.7	0
682.1	0
682.2	5.70769
682.3	8.58462
682.4	4.87692
682.5	0
683.2	0
683.3	2.41538
683.4	0
683.5	0
683.6	4.8
683.7	4.92308
683.8	0
684.3	0
684.4	13.4769
684.5	20.3538
684.6	21.9846
684.7	10.2308
684.8	0
686	0
686.1	4.76923
686.2	5.49231
686.3	0
688	0
688.1	5.61538
688.2	16.5538
688.3	25.6923
688.4	14.5846
688.5	0
691	0
691.1	4.95385
691.2	10.7385
691.3	10.7846
691.4	2.6
691.5	0
693.4	0
693.5	2.36923
693.6	0
696.1	0
696.2	5.04615
696.3	8.18462
696.4	14.9846
696.5	18.2923
696.6	10.1231
696.7	0
697.1	0
697.2	5.03077
697.3	8.35385
697.4	2.46154
697.5	0
698.2	0
698.3	5.24615
698.4	7.92308
698.5	2.49231
698.6	0
700.1	0
700.2	5.18462
700.3	2.4
700.4	0
701.2	0
701.3	4.81538
701.4	0
707.3	0
707.4	2.78462
707.5	9.66154
707.6	8.76923
707.7	2.33846
707.8	0
709	0
709.1	4.78462
709.2	5.75385
709.3	2.35385
709.4	0
709.5	2.38462
709.6	2.67692
709.7	0
720.3	0
720.4	2.84615
720.5	5.75385
720.6	0
722.4	0
722.5	2.30769
722.6	0
723.6	0
723.7	8.13846
723.8	9.43077
723.9	5.58462
724	0
724.4	0
724.5	4.87692
724.6	2.47692
724.7	2.32308
724.8	0
726	0
726.1	5.10769
726.2	20.4769
726.3	20.2154
726.4	13.8
726.5	0
728.8	0
728.9	2.43077
729	2.33846
729.1	0
730.1	0
730.2	2.30769
730.3	2.43077
730.4	0
730.6	0
730.7	5.6
730.8	5.2
730.9	8.95385
731	10.0615
731.1	9.26154
731.2	2.75385
731.3	2.53846
731.4	12.3077
731.5	20.2769
731.6	18.7846
731.7	2.50769
731.8	0
732	0
732.1	2.92308
732.2	7.72308
732.3	0
732.6	0
732.7	9.4
732.8	14.8154
732.9	14.5538
733	8.96923
733.1	0
733.2	2.33846
733.3	10.3385
733.4	12.5846
733.5	9.09231
733.6	0
733.7	10.1538
733.8	12.2462
733.9	11.0769
734	0
734.1	0
734.2	13.0154
734.3	24.7538
734.4	21.1077
734.5	10.5538
734.6	0
735.4	0
735.5	2.41538
735.6	5.70769
735.7	4.92308
735.8	0
735.9	2.49231
736	0
736.2	0
736.3	5.90769
736.4	7.83077
736.5	0
737.2	0
737.3	4.67692
737.4	15.5846
737.5	16.3077
737.6	7.30769
737.7	0
738.2	0
738.3	3.01538
738.4	3.07692
738.5	0
739.4	0
739.5	20.9538
739.6	43.4
739.7	52.1692
739.8	36.5385
739.9	11.0462
740	0
746.4	0
746.5	2.95385
746.6	9
746.7	2.6
746.8	0
747.4	2.52308
747.5	0
750.2	0
750.3	2.30769
750.4	0
752.3	0
752.4	2.35385
752.5	0
753	0
753.1	2.43077
753.2	5.23077
753.3	0
754.6	0
754.7	2.47692
754.8	0
756.4	3.01538
756.5	13.5538
756.6	30.5846
756.7	42.0462
756.8	32.7385
756.9	16.7538
757	2.58462
757.1	0
758	0
758.1	2.69231
758.2	2.98462
758.3	12.8769
758.4	30.0154
758.5	34.5538
758.6	23.3692
758.7	2.69231
758.8	2.46154
758.9	5.53846
759	2.30769
759.1	0
762.2	0
762.3	5.13846
762.4	21.8615
762.5	29.0769
762.6	23.5231
762.7	9.09231
762.8	0
765.1	0
765.2	4.76923
765.3	0
766	0
766.1	5.32308
766.2	24.6615
766.3	38.6462
766.4	38.6308
766.5	23.8769
766.6	2.32308
766.7	0
766.8	2.49231
766.9	2.50769
767	0
768.2	0
768.3	5.2
768.4	4.95385
768.5	0
771.6	0
771.7	2.4
771.8	11.0769
771.9	14.5846
772	13.0308
772.1	5.46154
772.2	0
772.3	2.50769
772.4	0
774.7	0
774.8	5.38462
774.9	10.2923
775	8.38462
775.1	0
777.9	0
778	2.64615
778.1	5.52308
778.2	2.49231
778.3	0
778.8	0
778.9	2.90769
779	9.07692
779.1	2.55385
779.2	0
781.2	0
781.3	6.63077
781.4	16.1231
781.5	22.7385
781.6	25.6769
781.7	23.9231
781.8	13.9231
781.9	0
784.1	0
784.2	2.43077
784.3	2.30769
784.4	0
787.4	0
787.5	2.56923
787.6	31.0923
787.7	57.3077
787.8	65.4462
787.9	46.1231
788	12.5385
788.1	0
791.1	0
791.2	8.66154
791.3	28.4308
791.4	41.6154
791.5	36.9846
791.6	18.2615
791.7	0
793.1	0
793.2	12.5692
793.3	32.9077
793.4	44.6923
793.5	39.4615
793.6	21.8462
793.7	9.33846
793.8	16.1538
793.9	24.6308
794	21.8154
794.1	28.5385
794.2	35.3077
794.3	34.2154
794.4	15.8462
794.5	0
795.1	0
795.2	2.30769
795.3	2.55385
795.4	10.4769
795.5	8.66154
795.6	5.21538
795.7	0
795.8	0
795.9	5.26154
796	5.41538
796.1	0
796.5	0
796.6	5.64615
796.7	12.2308
796.8	9.47692
796.9	0
798.2	0
798.3	11.0308
798.4	35
798.5	54.1538
798.6	43.4154
798.7	16.0308
798.8	0
801.2	0
801.3	11.5846
801.4	32.6769
801.5	38.7385
801.6	23.2923
801.7	2.76923
801.8	0
805.5	0
805.6	2.35385
805.7	0
807.3	2.33846
807.4	7.53846
807.5	8.52308
807.6	8.50769
807.7	2.72308
807.8	0
807.9	0
808	10.7846
808.1	26.0769
808.2	32.8308
808.3	16.4923
808.4	2.41538
808.5	0
808.7	0
808.8	5.66154
808.9	11.5692
809	7.72308
809.1	2.41538
809.2	6.01538
809.3	5.10769
809.4	0
810.9	0
811	2.89231
811.1	9.09231
811.2	2.67692
811.3	0
813.4	0
813.5	10.6308
813.6	26.2769
813.7	56.4154
813.8	72.9077
813.9	84.6154
814	80.0615
814.1	54.1846
814.2	25.2
814.3	2.30769
814.4	8.4
814.5	8.86154
814.6	2.46154
814.7	0
814.8	2.61538
814.9	9.46154
815	8.81538
815.1	0
815.2	0
815.3	11.2923
815.4	28.8769
815.5	34.5231
815.6	21.6154
815.7	5.32308
815.8	0
815.9	16.8923
816	32.2308
816.1	35.1077
816.2	20.4462
816.3	2.49231
816.4	0
817.1	0
817.2	6.35385
817.3	9.66154
817.4	2.58462
817.5	9.55385
817.6	9.95385
817.7	2.47692
817.8	0
818.7	0
818.8	8.55385
818.9	25.6615
819	37.2923
819.1	65.5385
819.2	75.2923
819.3	70.6154
819.4	38.0615
819.5	5.30769
819.6	0
823.1	0
823.2	10.3231
823.3	27.7385
823.4	34.1692
823.5	21.9538
823.6	5.29231
823.7	0
824.9	0
825	5.4
825.1	19.2615
825.2	26.6923
825.3	17.6923
825.4	0
826.4	0
826.5	27.7538
826.6	53.7077
826.7	62.3538
826.8	41.7385
826.9	11.9692
827	0
828	0
828.1	14.0308
828.2	27.3385
828.3	26.3077
828.4	12
828.5	0
829.6	0
829.7	2.46154
829.8	8.75385
829.9	10.5692
830	7.30769
830.1	0
830.2	9.26154
830.3	20.0615
830.4	25.6
830.5	13.8923
830.6	0
831.8	0
831.9	9.29231
832	10.3846
832.1	2.76923
832.2	0
832.9	0
833	2.52308
833.1	2.70769
833.2	0
833.7	0
833.8	2.73846
833.9	25.1846
834	42.2154
834.1	51.8769
834.2	38.1538
834.3	18.6308
834.4	0
834.6	0
834.7	7.76923
834.8	38.9231
834.9	53.4
835	54.1231
835.1	49.5846
835.2	54.2154
835.3	65.3538
835.4	79.5538
835.5	108.185
835.6	156.738
835.7	190.923
835.8	181.015
835.9	144.338
836	86.2154
836.1	42.6769
836.2	25.3692
836.3	14.6615
836.4	5.86154
836.5	2.8
836.6	0
837.2	0
837.3	2.70769
837.4	8.21538
837.5	2.56923
837.6	0
837.7	0
837.8	10.1385
837.9	31.7231
838	61.6615
838.1	61.3538
838.2	32.2154
838.3	10
838.4	0
838.5	0
838.6	2.58462
838.7	3.01538
838.8	0
839	0
839.1	2.46154
839.2	0
839.5	0
839.6	15.5231
839.7	30.1231
839.8	29.5385
839.9	14.0308
840	0
840.9	0
841	2.47692
841.1	17.2615
841.2	42.6154
841.3	66.4154
841.4	56.1692
841.5	25
841.6	2.69231
841.7	0
843	0
843.1	5.29231
843.2	20
843.3	30.0308
843.4	24.4769
843.5	9.47692
843.6	0
845.2	0
845.3	21.2923
845.4	47.5692
845.5	69.3846
845.6	67.0462
845.7	44.9385
845.8	30.2615
845.9	18.9231
846	14.4308
846.1	2.55385
846.2	0
846.8	0
846.9	2.92308
847	14.3846
847.1	17
847.2	11.5692
847.3	0
851	0
851.1	15.4615
851.2	32.8769
851.3	48.0154
851.4	39.9231
851.5	33
851.6	43.2462
851.7	70.6769
851.8	93.4
851.9	105.385
852	107.462
852.1	83.7846
852.2	50.8615
852.3	19.3538
852.4	24.9077
852.5	26.8462
852.6	32.6923
852.7	35.8462
852.8	25.1231
852.9	7.84615
853	0
853.2	0
853.3	2.33846
853.4	0
853.5	2.44615
853.6	11.1538
853.7	12.7846
853.8	11.8769
853.9	4.93846
854	0
854.4	0
854.5	2.33846
854.6	0
855.6	0
855.7	8.56923
855.8	11.0308
855.9	8.69231
856	0
856.3	0
856.4	8.13846
856.5	18.2769
856.6	29.3538
856.7	17.3385
856.8	5.35385
856.9	0
857.3	0
857.4	11.5077
857.5	19.6769
857.6	17.8615
857.7	6.24615
857.8	0
859.7	0
859.8	2.33846
859.9	13.2769
860	23.1692
860.1	30.9846
860.2	30.2615
860.3	41.0462
860.4	28.3231
860.5	2.58462
860.6	0
860.7	7.76923
860.8	23.8615
860.9	33.4615
861	28.0615
861.1	11.2769
861.2	0
862.9	0
863	2.86154
863.1	9.2
863.2	2.75385
863.3	0
863.7	0
863.8	2.78462
863.9	26.0769
864	41.8923
864.1	41.4462
864.2	25.0769
864.3	2.66154
864.4	0
865.1	0
865.2	8.53846
865.3	9.47692
865.4	2.50769
865.5	0
865.6	8.35385
865.7	16.8308
865.8	25.4769
865.9	14.2462
866	0
866.8	0
866.9	2.72308
867	17.2
867.1	31.2615
867.2	28.0462
867.3	12.2769
867.4	0
867.5	0
867.6	13.0923
867.7	19.7385
867.8	32.0923
867.9	36.8462
868	39.3231
868.1	25.8308
868.2	10.6308
868.3	24.0615
868.4	53.3385
868.5	57.6
868.6	37.6154
868.7	7.72308
868.8	0
868.9	11.1538
869	26.0154
869.1	30.8462
869.2	22.0308
869.3	13.5538
869.4	2.41538
869.5	0
869.6	0
869.7	16.2615
869.8	39.0615
869.9	45.6615
870	30.8
870.1	8.96923
870.2	0
870.5	0
870.6	7.90769
870.7	17.0462
870.8	28.8154
870.9	24
871	9.64615
871.1	4.09231
871.2	18.7692
871.3	29.0154
871.4	33.6
871.5	14.1692
871.6	0
871.7	0
871.8	2.61538
871.9	0
873.9	0
874	2.76923
874.1	13.3538
874.2	15.7846
874.3	11.0615
874.4	0
876.2	0
876.3	8.24615
876.4	13.8308
876.5	15.6923
876.6	10.7385
876.7	0
876.8	2.89231
876.9	16.1231
877	26.2154
877.1	15.9538
877.2	2.76923
877.3	0
877.4	0
877.5	2.89231
877.6	2.72308
877.7	0
878.1	0
878.2	2.69231
878.3	0
878.9	0
879	10.4615
879.1	42.7692
879.2	74.5231
879.3	76.0462
879.4	43.1077
879.5	15.1231
879.6	12.4308
879.7	9.32308
879.8	0
880.3	0
880.4	2.44615
880.5	13.3077
880.6	29.9077
880.7	42.8615
880.8	27.3538
880.9	8.29231
881	0
881.1	0
881.2	2.30769
881.3	0
882.7	0
882.8	11.4769
882.9	37.3077
883	65.8308
883.1	79.2
883.2	65.3692
883.3	34.0769
883.4	8.95385
883.5	2.43077
883.6	0
883.8	0
883.9	13.1385
884	25.0462
884.1	21.3077
884.2	10.8923
884.3	0
884.6	0
884.7	2.32308
884.8	10.0923
884.9	10.9385
885	2.84615
885.1	0
885.2	2.35385
885.3	22.0615
885.4	50.6923
885.5	57.0308
885.6	40.9231
885.7	15.3846
885.8	0
885.9	2.32308
886	16.1538
886.1	41.6615
886.2	56.1692
886.3	49.3231
886.4	25.8
886.5	2.56923
886.6	0
887.1	0
887.2	8.29231
887.3	17.7231
887.4	42.3846
887.5	49.3692
887.6	38.1231
887.7	37.9231
887.8	35.3077
887.9	35.3846
888	21.1846
888.1	2.8
888.2	11.5846
888.3	32.4462
888.4	53.1538
888.5	56.0923
888.6	43.6923
888.7	50.6923
888.8	50.6615
888.9	44.4308
889	39.7077
889.1	52.5538
889.2	49.8615
889.3	31.3538
889.4	11.8154
889.5	11.7538
889.6	33.9846
889.7	46.0769
889.8	36.8923
889.9	14.6923
890	0
890.8	0
890.9	14.2154
891	32.5846
891.1	36.6462
891.2	24.4154
891.3	2.86154
891.4	0
891.5	0
891.6	9.61538
891.7	37.3692
891.8	60.9231
891.9	65.7846
892	53.0462
892.1	50.9077
892.2	57.7692
892.3	70.4462
892.4	63.5231
892.5	46.3231
892.6	24.2154
892.7	2.33846
892.8	0
893.3	0
893.4	2.70769
893.5	15
893.6	24.3231
893.7	14.8
893.8	2.73846
893.9	0
894	9.8
894.1	27.3077
894.2	35.8462
894.3	27.0923
894.4	9.27692
894.5	9.15385
894.6	12.4923
894.7	10.2769
894.8	0
895.7	0
895.8	9.95385
895.9	24.2769
896	43.5846
896.1	54.7385
896.2	50.6769
896.3	34.1077
896.4	10.3077
896.5	0
896.7	0
896.8	2.46154
896.9	14.8923
897	25.7077
897.1	16.9846
897.2	8.26154
897.3	0
897.8	0
897.9	8.66154
898	15.7538
898.1	14.8923
898.2	5.35385
898.3	0
898.4	0
898.5	11.2923
898.6	34.0615
898.7	47.5077
898.8	37.4462
898.9	13.5077
899	0
900	0
900.1	26.8769
900.2	61.1692
900.3	68.3385
900.4	41.5231
900.5	8.2
900.6	0
900.9	0
901	2.61538
901.1	18.5385
901.2	35.5077
901.3	45.0923
901.4	38.9692
901.5	27
901.6	17.0769
901.7	42.4
901.8	57.1077
901.9	44.4462
902	16.4308
902.1	0
902.4	0
902.5	21.8154
902.6	56.5538
902.7	71.9846
902.8	63.6769
902.9	27.8462
903	15.5846
903.1	12.7231
903.2	8.8
903.3	0
905.1	0
905.2	9.66154
905.3	34.4308
905.4	53.5077
905.5	50.6154
905.6	28.7538
905.7	2.55385
905.8	14
905.9	37.6462
906	47.1385
906.1	33.1385
906.2	10.1231
906.3	0
906.4	0
906.5	12.9231
906.6	31.4769
906.7	36.9077
906.8	24.9231
906.9	2.92308
907	0
907.2	0
907.3	8.35385
907.4	24.9846
907.5	34.7692
907.6	29.2462
907.7	12.5538
907.8	0
907.9	0
908	8.96923
908.1	28.2462
908.2	45.2615
908.3	32.5692
908.4	6.46154
908.5	0
908.6	10.3846
908.7	12.5077
908.8	8.66154
908.9	0
909.7	0
909.8	11.1846
909.9	20.8615
910	23.6308
910.1	21.2154
910.2	28.1692
910.3	37.4923
910.4	29.5692
910.5	24.2154
910.6	35.6923
910.7	51.5385
910.8	63.6
910.9	69.3692
911	64.7077
911.1	43.8154
911.2	20.8462
911.3	2.56923
911.4	8.44615
911.5	18.8308
911.6	29.9846
911.7	17.4462
911.8	2.83077
911.9	0
912.5	0
912.6	2.47692
912.7	0
913.1	0
913.2	11.6923
913.3	29.8154
913.4	38.9538
913.5	32.7231
913.6	23.0923
913.7	21.3385
913.8	26.7385
913.9	24.7846
914	11.3692
914.1	0
914.3	0
914.4	4.76923
914.5	4.81538
914.6	2.55385
914.7	0
914.8	15.4154
914.9	48.7846
915	68.5077
915.1	63.9538
915.2	30.3692
915.3	5.81538
915.4	0
915.5	4.73846
915.6	0
915.7	27.0154
915.8	57.8615
915.9	80.0923
916	68.8462
916.1	30.6923
916.2	2.61538
916.3	0
916.4	9.83077
916.5	15.9077
916.6	15.8154
916.7	9.46154
916.8	0
916.9	0
917	2.43077
917.1	14.5846
917.2	28.2923
917.3	41.4308
917.4	39.8
917.5	25.3692
917.6	10.2
917.7	0
918.6	0
918.7	14.4462
918.8	36.4769
918.9	43.9077
919	30.1538
919.1	9.06154
919.2	0
919.3	0
919.4	8.55385
919.5	26.8615
919.6	42.1077
919.7	47.7692
919.8	31.4615
919.9	8.83077
920	10.3231
920.1	29.2769
920.2	38.5385
920.3	29.4615
920.4	19
920.5	16.8923
920.6	24.5846
920.7	13.6
920.8	0
920.9	0
921	8.23077
921.1	10.4615
921.2	5.73846
921.3	0
921.4	9.95385
921.5	19.2462
921.6	15.4615
921.7	5.13846
921.8	0
921.9	0
922	9.26154
922.1	11.3692
922.2	8.07692
922.3	0
922.7	0
922.8	9.26154
922.9	11.4769
923	8.09231
923.1	0
923.3	0
923.4	4.66154
923.5	23.7385
923.6	45.6923
923.7	66.3538
923.8	62.0769
923.9	44.1692
924	16.7385
924.1	0
924.3	0
924.4	2.32308
924.5	0
924.6	14.3077
924.7	29.9846
924.8	34.8
924.9	21.1692
925	2.73846
925.1	0
925.2	0
925.3	9.50769
925.4	28.9231
925.5	37.6769
925.6	24.6769
925.7	2.41538
925.8	6.38462
925.9	27.7077
926	42.9231
926.1	42.4
926.2	25.5077
926.3	13.5077
926.4	28.5846
926.5	35.1538
926.6	24.6923
926.7	3.04615
926.8	0
927.1	0
927.2	13.2154
927.3	25.1077
927.4	30.7077
927.5	34.8615
927.6	35.5846
927.7	26.9846
927.8	5.55385
927.9	0
928	0
928.1	2.52308
928.2	11.5231
928.3	12.9077
928.4	8.43077
928.5	0
929.6	0
929.7	2.41538
929.8	0
929.9	8.38462
930	18.6923
930.1	30.3692
930.2	18.6923
930.3	8.93846
930.4	0
930.7	0
930.8	2.38462
930.9	0
931.7	0
931.8	9.98462
931.9	24.4308
932	28.7231
932.1	15.6462
932.2	2.41538
932.3	0
932.4	11.6308
932.5	16.3692
932.6	13.6462
932.7	5.13846
932.8	8.27692
932.9	2.84615
933	0
934.3	0
934.4	2.30769
934.5	11.6462
934.6	14.0154
934.7	9.63077
934.8	0
934.9	0
935	9.73846
935.1	18.6308
935.2	26.7385
935.3	14.3846
935.4	0
935.5	12.4
935.6	21.0769
935.7	19.8154
935.8	10.2769
935.9	0
936	9.23077
936.1	17.3231
936.2	36.7231
936.3	47.0462
936.4	43.9231
936.5	32.1538
936.6	10.5231
936.7	16.0769
936.8	33.4923
936.9	34.7077
937	19.9077
937.1	0
938.8	0
938.9	11.6923
939	25.9846
939.1	40.4923
939.2	40.4
939.3	26.3385
939.4	12.9077
939.5	0
940.1	0
940.2	5.27692
940.3	5.27692
940.4	0
940.5	10.1692
940.6	25.0308
940.7	39.8615
940.8	45.3077
940.9	39.8923
941	47.7231
941.1	64.8
941.2	70.1385
941.3	62.7538
941.4	40.7077
941.5	25.5692
941.6	10.8462
941.7	0
943.7	0
943.8	16.3692
943.9	43.9692
944	55.6
944.1	39.6462
944.2	12.2769
944.3	0
944.6	0
944.7	10.6923
944.8	28.8462
944.9	44.1538
945	44.5231
945.1	33.7846
945.2	15.4308
945.3	0
945.5	0
945.6	2.84615
945.7	21.2462
945.8	29.9846
945.9	29.4154
946	14.5385
946.1	0
946.2	0
946.3	10.3538
946.4	42.5385
946.5	74.0154
946.6	77.8462
946.7	51.4462
946.8	20.0308
946.9	0
947.9	0
948	15.3538
948.1	39.1385
948.2	47.7231
948.3	33.6
948.4	10.7538
948.5	0
948.7	0
948.8	9.72308
948.9	20.2769
949	38.6
949.1	38.6769
949.2	30.3538
949.3	23.2923
949.4	18.7385
949.5	11.2308
949.6	0
950.2	0
950.3	13.9077
950.4	36.2154
950.5	49.5692
950.6	37.0154
950.7	11.8308
950.8	0
951.5	0
951.6	8.43077
951.7	19.8615
951.8	33.6308
951.9	14.5846
952	2.6
952.1	0
952.2	9.16923
952.3	15.8615
952.4	17.5538
952.5	12.5692
952.6	2.44615
952.7	0
952.9	0
953	2.55385
953.1	11.4615
953.2	12.6769
953.3	8.44615
953.4	0
955.3	0
955.4	12.6308
955.5	29.4769
955.6	33.1385
955.7	17.4923
955.8	2.52308
955.9	0
956	0
956.1	14.2923
956.2	33.7846
956.3	59.5692
956.4	76.1385
956.5	67.0923
956.6	39.5692
956.7	8.84615
956.8	0
957	0
957.1	5.23077
957.2	2.58462
957.3	0
957.8	0
957.9	8.46154
958	21.1846
958.1	36.4923
958.2	49.4308
958.3	44.8154
958.4	24.5385
958.5	0
958.6	0
958.7	5.6
958.8	21.9077
958.9	43.5077
959	49.0154
959.1	41.5538
959.2	31.6769
959.3	41.3846
959.4	52.6308
959.5	48.4923
959.6	27.0154
959.7	0
960	0
960.1	8.63077
960.2	16.7385
960.3	39.3077
960.4	56.5385
960.5	72.7077
960.6	85.9692
960.7	76.9846
960.8	42.2923
960.9	8.18462
961	0
961.5	0
961.6	5.21538
961.7	20.8154
961.8	17.0923
961.9	9.93846
962	0
962.1	8.96923
962.2	16.0769
962.3	26.5846
962.4	41.9538
962.5	47.8615
962.6	50.7385
962.7	41.5846
962.8	24.1231
962.9	16.7231
963	24.0462
963.1	43.9692
963.2	54.1385
963.3	38.1846
963.4	11.9077
963.5	0
963.6	0
963.7	21.8154
963.8	58.4308
963.9	82.8462
964	72.1385
964.1	39.4923
964.2	23.4308
964.3	37.6308
964.4	53.5692
964.5	58.2308
964.6	62.2769
964.7	73
964.8	77.4769
964.9	56.8769
965	25.5077
965.1	8.63077
965.2	16.9077
965.3	39.4462
965.4	51.4308
965.5	62.4
965.6	61.9231
965.7	41.1692
965.8	13.8154
965.9	15.6923
966	29.9692
966.1	47.2154
966.2	48.1692
966.3	18.8462
966.4	2.53846
966.5	0
966.6	5.43077
966.7	22.1538
966.8	45.7231
966.9	44.7231
967	60.4615
967.1	88.4462
967.2	107.523
967.3	98.3077
967.4	87.0769
967.5	90.0769
967.6	103.138
967.7	77.5692
967.8	31.0769
967.9	17.8769
968	41.2923
968.1	63.9538
968.2	79.4308
968.3	68.9692
968.4	49.7538
968.5	27.8154
968.6	8.81538
968.7	0
969.4	0
969.5	8.18462
969.6	13.9846
969.7	17.4923
969.8	9.55385
969.9	0
971.1	0
971.2	31
971.3	68.4923
971.4	88.4615
971.5	85.8
971.6	65.9538
971.7	43.2769
971.8	21.0462
971.9	11.9385
972	20.5385
972.1	29.8
972.2	47.1692
972.3	56.4
972.4	58.8154
972.5	47.1846
972.6	32.9385
972.7	9.70769
972.8	0
972.9	13.8615
973	32.4923
973.1	39.3538
973.2	29.3846
973.3	25.5231
973.4	26.6769
973.5	38.5846
973.6	32.7077
973.7	27.8
973.8	49.0615
973.9	92.0462
974	150.262
974.1	220.831
974.2	305.4
974.3	402.308
974.4	476.215
974.5	496.646
974.6	473.8
974.7	439.154
974.8	417.215
974.9	404.415
975	354.585
975.1	272.662
975.2	203.785
975.3	154.954
975.4	118.677
975.5	83.4154
975.6	68.6154
975.7	49.8462
975.8	23.0154
975.9	11.0923
976	9.2
976.1	2.55385
976.2	0
976.4	0
976.5	2.72308
976.6	17.8923
976.7	25.5538
976.8	48.2462
976.9	33.5692
977	2.30769
977.1	0
977.3	0
977.4	2.38462
977.5	31.5385
977.6	49.3077
977.7	40.8615
977.8	26.7231
977.9	9.33846
978	0
978.1	11.0308
978.2	17.6923
978.3	21.2462
978.4	12.2462
978.5	12.2462
978.6	25.7846
978.7	26.7538
978.8	13.3231
978.9	0
979	0
979.1	5.43077
979.2	25.7538
979.3	41.5077
979.4	41.7385
979.5	22.9846
979.6	2.30769
979.7	0
979.8	0
979.9	8.04615
980	8.76923
980.1	0
980.4	0
980.5	5.18462
980.6	5.16923
980.7	0
981.1	0
981.2	2.75385
981.3	13.2769
981.4	16.4615
981.5	43.5692
981.6	60.8615
981.7	57.9846
981.8	46.3077
981.9	31.3231
982	31.0769
982.1	35.1385
982.2	30.1538
982.3	20.3538
982.4	9.09231
982.5	0
982.8	0
982.9	11.0769
983	25.8154
983.1	29.3385
983.2	15.5385
983.3	0
983.5	0
983.6	3
983.7	14.7692
983.8	19.8462
983.9	12.1231
984	0
984.1	13.0154
984.2	44.4769
984.3	62.0308
984.4	54.7692
984.5	43.9692
984.6	40.8
984.7	46.4615
984.8	28.5692
984.9	18.7692
985	13.6923
985.1	11.4308
985.2	2.35385
985.3	11.3846
985.4	35.0615
985.5	69.4154
985.6	80.2769
985.7	69.0154
985.8	27.0923
985.9	0
986.3	0
986.4	18.5692
986.5	44.1846
986.6	63.4308
986.7	57.2308
986.8	21.3538
986.9	2.89231
987	0
987.2	0
987.3	5.52308
987.4	20.1846
987.5	60.6154
987.6	112.092
987.7	118.831
987.8	82.4154
987.9	29.5385
988	0
988.5	0
988.6	2.41538
988.7	9.72308
988.8	9.95385
988.9	2.46154
989	0
989.1	8.16923
989.2	14.1538
989.3	15.5846
989.4	10.9231
989.5	0
989.7	0
989.8	6.44615
989.9	14.4923
990	17.4923
990.1	13.1231
990.2	2.33846
990.3	0
990.4	0
990.5	24.6462
990.6	58.6308
990.7	67.5385
990.8	41.9077
990.9	8.55385
991	0
992.9	0
993	9.67692
993.1	24.7231
993.2	30.0615
993.3	16.7692
993.4	2.53846
993.5	0
993.8	0
993.9	17.9231
994	42.3077
994.1	48.4462
994.2	32.2923
994.3	17.6769
994.4	18.1077
994.5	38.2769
994.6	41.0923
994.7	49.0462
994.8	49.5846
994.9	41.2923
995	28.6462
995.1	8.52308
995.2	0
995.6	0
995.7	10.4769
995.8	30.6
995.9	45.1231
996	32.6615
996.1	5.53846
996.2	0
996.3	10.4615
996.4	13.0769
996.5	9.23077
996.6	0
996.8	0
996.9	2.35385
997	17.0615
997.1	53.4462
997.2	70.8462
997.3	65.6615
997.4	39.6769
997.5	13.0154
997.6	0
1000.5	0
1000.6	13.6308
1000.7	26.9692
1000.8	27.2615
1000.9	13.4462
1001	0
1001.1	0
1001.2	10.0154
1001.3	28.1538
1001.4	36.6
1001.5	27.1077
1001.6	9.04615
1001.7	3.03077
1001.8	15.5538
1001.9	23.7538
1002	13.3538
1002.1	0
1002.4	0
[truncated: 4,307 more rows]

## Sheet: Fig. 3a
accession	phylum	family	genus	species	protein sequence
AYD90757	Actinomycetota	Actinomycetaceae	Actinomyces	Actinomyces lilanjuaniae	MVTRARSRFDQAIVRHDGWFLVVVAVILALGATLLAGMAVWCVVNQHGAFTGRWAWKDGLEVYVECSR
OLO75499	Actinomycetota	Actinomycetaceae	Actinomyces	Actinomyces oris	MQLVNNARSRFDSAIVRYDAWFLVFVAVLLALGATLLAGMAVWCVVNQHGAFTGNWKWDSGISVSMECQR
RJF40782	Actinomycetota	Actinomycetaceae	Actinomyces	Actinomyces sp. 2119	MVTRARFRFDQAIVRHDAWFLVFVAVILALGATLITGMAIWCVVNQHGAFTGRWAWKSGLQVYFECRR
TFH51777	Actinomycetota	Actinomycetaceae	Actinomyces	Actinomyces viscosus	MQLVNNARSRFDSAIVRYDAWFLVFVAVLLALGATLLAGMAVWCVVNQHGAFTGNWKWDSGISVSMECRR
VEI17450	Actinomycetota	Actinomycetaceae	Actinomyces	Actinomyces viscosus	MHTVGMQLVNNARSRFDSAIVRYDAWFLVFVAVLLALGATLLAGMAVWCVVNQHGAFTGNWKWDSGISVSMECRR
PKY65925	Actinomycetota	Actinomycetaceae	Schaalia	Schaalia turicensis	MWRAHAAAKQTGRHVVDRFDSLLIRYDAWFLVLMAVLLTIAVVVATALAVWCVTYQGKRFTGRWEWGKWYVSVWAECS
MBD8060984	Actinomycetota	Actinomycetaceae	unknown	Actinomycetaceae bacterium Sa1BUA1	MDTAKNRFDDAVVRYDAWFLVFVAVLLALGFVLVAGAAIWCLTQAGGRKFTGGMTWKNGFSLWIECR
NEG69846	Actinomycetota	Bifidobacteriaceae	Bifidobacterium	Bifidobacterium choloepi	MSIWALLSQALVLACGRREEDEELQYAGWFLVFIAVLIALGAVMIAGMAVWCVVNQHGAFTGEWRWVTFGISTSIRCTA
WP_003843500	Actinomycetota	Bifidobacteriaceae	Bifidobacterium	Bifidobacterium dentium	MLDQLIDFSGYLPFYVSDRVDEIRLRYGGWFLVLLAVLLTLATVLFAAMASYCFFYQHGAFTGHWYWVNWGIEVAVECRT
WP_081294551	Actinomycetota	Bifidobacteriaceae	Bifidobacterium	Bifidobacterium dentium	MLRAHTLTMTSRPKEVRLMLDQLIDFSGCLPFYVSDRVDEIRLRYGGWFLVLLAVLLTLATVLFAAMASYCFFYQHGAFTGHWYWVNWGIEVAVECRT
WP_163191527	Actinomycetota	Bifidobacteriaceae	Bifidobacterium	Bifidobacterium dentium	MLRAHTLTMTSRPKEVRLMLDQLIDFSGCLPFYVSDRVDEIRLRYGGWFLVLLAVLLTLATVLFAAMASYCFFYQHGAFTGHWYWVNWGIEVVVECRT
WP_125962883	Actinomycetota	Bifidobacteriaceae	Bifidobacterium	Bifidobacterium dolichotidis	MKDRTRWLLLKLLNPNLWVSQRYGAWYLVLLAVLMTIGFALACAMSVWCITNGHGTFTGGFVWVDFGFELRVHCTN
WP_125963584	Actinomycetota	Bifidobacteriaceae	Bifidobacterium	Bifidobacterium dolichotidis	MIDRIFTTLSVLPWTVQNSIAAKKQELSAKYGAWFVVFLAVLIALCTAFFLAMSAYCMIAQHGYFTGNWNFKKWFTSVELECKPF
WP_081292218	Actinomycetota	Bifidobacteriaceae	Bifidobacterium	Bifidobacterium longum	MQSNNQFSGYLPLYPQNAADKISLRYGGWFFVLLAVLLTLATVLFAAMASYCFFYQHGSFTGYWYWVNWGFKVAVECRT
WP_137656496	Actinomycetota	Bifidobacteriaceae	Bifidobacterium	Bifidobacterium moukalabense	MLRAHTLTMTSRLKEVRLMLDQLIDFSGYLPFYVSDRVDEIRLRYGGWFLVLLAVLLTLATVLFAAMASYCFFYQHGAFTGHWYWVNWGIEVAVECRT
WP_101890227	Actinomycetota	Bifidobacteriaceae	Gardnerella	Gardnerella vaginalis	MFSTQSKKIISFVDRSLVRAHVAVMTANKRIVDKFDDFIVRYDAWFLVLLAVLLVIAFSIFAALAVWCVMYKGKRFSGRWEWGSWYTSVYTECR
WP_211278417	Actinomycetota	Bifidobacteriaceae	Pseudoscardovia	Pseudoscardovia suis	MNDMNETMGYLALVGQQKLDAALLRYDAWWLVLFAILLAVGGTLLMGMAVWCVTRGHGWFTGQWHFSWSGASIDVRCRS
GDZ34769	Actinomycetota	Bifidobacteriaceae	unknown	Bifidobacteriaceae bacterium MCC02031	MLDQLIDFSGCLPFYVSDRVDEIRLRYGGWFLVLLAVLLTLATVLFAAMASYCFFYQHGAFTGHWYWVNWGIEVAVECRT
WP_220035052	Actinomycetota	Bogoriellaceae	Georgenia	Georgenia satyanarayanai	MSVALTDLPAQLSATLVEKQHQLIDTAKDRFDNAVVRYDAWFLVFVAVLLALGFVLVAGAAVWCLTKAGGRRFTGGMTWKNGFSLWIECR
MBK4158792	Actinomycetota	Corynebacteriaceae	Corynebacterium	Corynebacterium macginleyi	MPALASSPLGAYYFPYLLSAKDRFDRALLHYDAWYVVLVAVLLALGTVLLAGMAVWCVTKGHGKFTGHWKWVKWGFSVSMECQR
WP_200438792	Actinomycetota	Corynebacteriaceae	Corynebacterium	Corynebacterium macginleyi	MTTVIARSAPTTEMPALASSPLGAYYFPYLLSAKDRFDRALLRYDAWYVVLVAVLLALGTVLLAGMAVWCVTKGHGKFTGHWKWVKWGFSVSMECQR
WP_200440281	Actinomycetota	Corynebacteriaceae	Corynebacterium	Corynebacterium macginleyi	MTTVIARSAPTTEMPALASLPLGAYYFPYLLSAKDRFDRALLRYDAWYVVLVAVLLALGTVLLAGMAVWCVTKGHGKFTGHWKWVKWGFSVSMECQR
WP_199042036	Actinomycetota	Glycomycetaceae	Glycomyces	Glycomyces salinus	MSIATLAAKPVVMAQNGTARAVESMKEKLDSALVRYDAWYVVLLAVILALGVTILAGLSIWCVVYKDRTFTGSWNWSWSGVSINVECV
WP_218126498	Actinomycetota	Glycomycetaceae	Glycomyces	Glycomyces sambucus	MTEFMTLAGVKATTAGASLAGKAKDRFDDLLVRYDAWFLVFIAVLLALGATLLAGMAIWCLVNQKGRFTGSWRWDSGIAVSMECVR
GGM86132	Actinomycetota	Intrasporangiaceae	Terrabacter	Terrabacter tumescens	MSLTHVNDTLSTRTYESSARAMTAARAKFDDALVRYDAWFLVFVAVILALGAVLITGMAIWCVVKQGKRFTGRWSFRNFGLSVYFECV
WP_211333395	Actinomycetota	Intrasporangiaceae	Terracoccus	Terracoccus luteus	MSLATVSDTLSISAYEKSTEAVMAARTRFDNALVRYDAWFLVFVAVILALGAVLLAGMAVWCVVKKGKRFTGRWSFRNFGLSVYFECS
WP_218123883	Actinomycetota	Kineosporiaceae	Quadrisphaera	Quadrisphaera sp. DSM 44207	MSVLTLPVALSAHAIERRERAVDTMKAKLDDALVRYDAWFLVFIAVIIGLGATLLAGMAVWCVVKQRKTFTGRWSYRNGGLSVYFECA
WP_045252769	Actinomycetota	Microbacteriaceae	Microbacterium	Microbacterium foliorum	MSLLAAIEPTMMRRRAQDAIDDAILRMDAWWLVLMAAILVFGVAFLAALALWCFFSAGGRRFSGNWKWGKSGVSVWIECV
WP_139305299	Actinomycetota	Microbacteriaceae	Microbacterium	Microbacterium hydrocarbonoxydans	MKRRVQDALDEAILRLDAWWLVLIAAILVFGVAFLAAMALWCFFKAGGRRFSGNWKWGKSGVSVWIECV
WP_053098626	Actinomycetota	Microbacteriaceae	Microbacterium	Microbacterium sp. 4-7	MEPTLMKRRAQDALDEAIMRLDAWWLVVIAAILVFGVAFLAALALWCFFKAGGRRFTGNWQWGKSGVSVWIECV
AKV87401	Actinomycetota	Microbacteriaceae	Microbacterium	Microbacterium sp. CGR1	MAAMEPTLMKRRAQDALDEAIMRLDAWWLVVIAAILVFGVAFLAALALWCFFKAGGRRFTGNWQWGKSGVSVWIECV
WP_223624593	Actinomycetota	Microbacteriaceae	Microbacterium	Microbacterium sp. EST19A	MTVIEPTLLKSRVQNALDDALLRFDGWWLVLLAVLLVFGVAFLASLAAWCFLANGGKRFTGNWKWDKGGVSVWIECI
KNY05492	Actinomycetota	Microbacteriaceae	Microbacterium	Microbacterium sp. GCS4	MIEPTLMRRRVQDAVDDVIVRVDAWWLVLIAAILVFGVAFLAALALWCFFSNGGRKFTGNWKWSKKGVSVSIECV
WP_136055181	Actinomycetota	Microbacteriaceae	Microbacterium	Microbacterium sp. K24	MSVMTVIEPTLLKSRVQNALDDALLRFDGWWLVLLAVLLVFGVAFLASLAAWCFLSNGGKRFTGNWKWDKGGVSVWIECI
KQR39578	Actinomycetota	Microbacteriaceae	Microbacterium	Microbacterium sp. Leaf159	MSLMAMIEPTLIKRRAQDALDDAILRLDAWWLVLIAAILVFGVAFLAALALWCFFKAGGRRFTGNWQWGKSGVSVWVECV
KQQ66661	Actinomycetota	Microbacteriaceae	Microbacterium	Microbacterium sp. Leaf320	MSLMAMIEPTLMKRRAQDALDDAILRLDAWWLVLIAAILVFGVAFLAALALWCFFKAGGRRFTGNWQWGKSGVSVWVECV
WP_152642429	Actinomycetota	Microbacteriaceae	Microbacterium	Microbacterium sp. SA39	MPVMTVIEPTLLKSRVENALDTAILRFDGWWLVLLAVLLVFGVAFLASLAAWCFLANGGKRFTGNWNWGKRGVSVWLECV
WP_149424024	Actinomycetota	Microbacteriaceae	Microbacterium	unclassified Microbacterium	MSLLAAIEPTMMRRRAQDAIDDAILRMDAWWLVLMAAILVFGVAFLAALALWCFFSAGGRRFSGNWKWGKTGVSVWIECV
WP_198032368	Actinomycetota	Microbacteriaceae	Microbacterium	unclassified Microbacterium	MKRRAQDALDEAILRLDAWWLVVIAAILVFGVAFLAALALWCFFKAGGRRFTGNWQWGKSGVSVWIECV
WP_184736564	Actinomycetota	Micrococcaceae	Arthrobacter	Arthrobacter sp. AZCC_0090	MLTMTALNATSAMSTARTKIDGMIVRYDGWFLVLLAILMVLAFALLAAMAVWCLTQGRGRFTGNWSWNQWGVSMFVECR
WP_062066810	Actinomycetota	Micrococcaceae	Arthrobacter	Arthrobacter sp. EpRS71	MLAATAVQAPSTVAAIRSKIDDMVIRYDGWFLVLLAVLMVLAFAILGAMAIWCLTSGRGRFVGNWSWSQWGVSVWVECV
WP_059388008	Actinomycetota	Micrococcaceae	Arthrobacter	Arthrobacter sp. Hiyo1	MLTTTALNASSTMATARTKIDEMIVRYDGWFLVVLAVLMVLAFAMLAAMAVWCLTQGRGRFTGNWSWSQWGVSVWVECR
WP_017197809	Actinomycetota	Micrococcaceae	Arthrobacter	Arthrobacter sp. M2012083	MLATTAVQTTSTLAAIRSKIDDMVIRYDGWFLVLLAVLMVLAFAILGAMAIWCLTSGRGRFVGNWSWSQWGVSVWVECV
WP_105693113	Actinomycetota	Micrococcaceae	Arthrobacter	unclassified Arthrobacter	MLATTAVQATSTVAAIRSKIDHMVIRYDGWFLVLLAVLMVLAFAILGAMAIWCLTSGRGRFVGNWSWSQWGVSVWVECV
WP_129657364	Actinomycetota	Micrococcaceae	Kocuria	Kocuria sp. 36	MSSAKHGFDKAILRYDAWFLVFVAVLLALGATLLLGMAAWCVVKRHGRFTGHWRWANGFSVSMECRR
WP_189015185	Actinomycetota	Micrococcaceae	Paenarthrobacter	Paenarthrobacter histidinolovorans	MFATTAVQATGTVAAIRSKIDDMVIRYDGWFLVLLAVLMVLAFAILGAMAIWCLTSGRGRFVGNWSWNQWGVSVWVECV
WP_167510386	Actinomycetota	Micrococcaceae	Paenarthrobacter	Paenarthrobacter nitroguajacolicus	MPSLLLGVESHRRRILGAMAIWCLTSGRGRFVGNWSWSQWGVSVWVECV
WP_050053994	Actinomycetota	Micrococcaceae	Pseudarthrobacter	Pseudarthrobacter siccitolerans	MLAATAGNVSSTMVMARNKVDGMIVRYDGWFLVLLAVLMVLAFALLAAMAIWCLSQGKGRFTGNWQWSQWGVSVLVECR
WP_096740929	Actinomycetota	Micrococcaceae	Rothia	Rothia mucilaginosa	MSAVSTVHVSPHASMADRMVVGALSASARLKNEANKLIIRYDGWFLVLLAVLLVLSFILFAAMVIWCFQNGRYQFTGNWDWGADHNHVFVECR
WP_212745879	Actinomycetota	Micrococcaceae	Sinomonas	Sinomonas susongensis	MSSLVMPILSVPELIERSKVRFDAALLRYDAWFLVFVAVILSIGVGILAGLAIWCVAHERKNFTGAWQFKDFGINVAFECR
WP_203779092	Actinomycetota	Micromonosporaceae	Actinoplanes	Actinoplanes philippinensis	MTNDLAMRTGVAPYLMAAKSRFDAAVMRYDAWFLVFTAVILALGATVVLGAAVWCITKGHGSFTGSFSFKNFGLKVNLECR
WP_212808290	Actinomycetota	Micromonosporaceae	Micromonospora	Micromonospora endophytica (Xie et al. 2001) Li et al. 2019	MASFEAREQVARRLDAALVRYDAWYVVLLAVILALAVTIFAGLLIWCVVYKDRRFTGNWSWNWSGVSVNAECV
BCR79617	Actinomycetota	Propionibacteriaceae	Arachnia	Arachnia rubra	MKSSIVAESCRPLAAQLKTRFDAALVRYDGWFLVVVAVVLALAATFLAGMAAWCVIYGNGSFTGNWYWKNGWEVGLECKR
WP_002515413	Actinomycetota	Propionibacteriaceae	Cutibacterium	Cutibacterium	MPESQAFALQSTTEILKNKFDCALLRHDAWWLVFIAVLIGLGATLLAGMAIWCVVNQHGKFTGHWKWVKYGISISMECAR
WP_002536547	Actinomycetota	Propionibacteriaceae	Cutibacterium	Cutibacterium acnes	MPESQAFALQSTTEILRNKFDCALLRHDAWWLVFIAVLIGLGATLLAGMAIWCVVNQHGKFTGHWKWVKYGISISMECAR
WP_002544690	Actinomycetota	Propionibacteriaceae	Cutibacterium	Cutibacterium acnes	MPESQAFALQSTTEILKNKFDCALLRHDAWWLVFIAVLIGLGATLLAGMAIWCVVNQQGKFTGHWKWVKYGISISMECAR
WP_098704755	Actinomycetota	Propionibacteriaceae	Cutibacterium	Cutibacterium acnes	MPESQAFALQSTTEILKNKFDCALLRHDAWWLVFIAVLIWLGATLLAGMAIWCVVNPHGKFTGHWKCVKYGISISMECAR
WP_119713136	Actinomycetota	Propionibacteriaceae	Cutibacterium	Cutibacterium acnes	MPESQAFALQSTTEILKNKFDCALLRHDAWWLVFIAVLIGLGATLLAGMAIWCVVNQHGKFTGHWKWVKYGISISMDCAR
WP_004809110	Actinomycetota	Propionibacteriaceae	Cutibacterium	Cutibacterium avidum	MLESQSLALQSTSEILKNKFDSALIRHDAWWLVFIAVIIGLGATILAGMAVWCVVNQHGKFTGHWKWVKSGVSVSMECVR
WP_154563974	Actinomycetota	Propionibacteriaceae	Cutibacterium	Cutibacterium porci	MPESQAFALQSTSEIFKNKFDSALLRHDAWWLVFIAVLIGLGASILAAMAIWCVVNQHGKFTGHWKWVKYGISVSMECAR
MBR2581163	Actinomycetota	Propionibacteriaceae	Cutibacterium	Cutibacterium sp.	MPESQAFALQSTTEILKNKFDCALLRHDAWWLVFIAVLIGLGATLLAGMSIWCVVNQHGKFTGHWKWVKYGISISMECAR
OQY12308	Actinomycetota	Propionibacteriaceae	Propionibacterium	Propionibacterium sp. 4572_24	MSERSLEFAVVSEQITAFALQSTTEILKNKFDCALLRHDAWWLVFIAVLIGLGATLLAGMAIWCVVNQHGKFTGHWKWVKYGISISMECAR
WP_068752534	Actinomycetota	Propionibacteriaceae	Tessaracoccus	Tessaracoccus	MNATLAAVSSAPLGSLIKTKFDTAVVRYDAWFLVFVAVILALAAALLAGMAIWCVVNQKGRFTGNWYWKSGWQVALECRR
WP_073191212	Actinomycetota	Propionibacteriaceae	Tessaracoccus	Tessaracoccus bendigoensis	MSVHEVSITSSPLGSLAKTKFDTLLVRHDAWFLVFIAVVLALAATLLAGMAIWCVVNQKGRFTGHWYWNNG
WP_209646458	Actinomycetota	Pseudonocardiaceae	Kibdelosporangium	Kibdelosporangium banguiense	MSTPTLVPESVTMHMPGMSARVVESIKTKIDNGLVRYDAWFLVFVAVILALGAVLLAGMAVWCVVKQHKTFTGSWEFKNFGLKVYFECR
QPP10658	Actinomycetota	Streptomycetaceae	Streptomyces	Streptomyces bathyalis	MRSKVDKGLLRYDAWFLIFTAVILGLGATIYAGLVIWCVVYQDKSFTGSWSFKDFGLKVSAECV
PJE96569	Actinomycetota	Streptomycetaceae	Streptomyces	Streptomyces carminius	MDRGLVRYDAWFLVFVAVILALGATLLAGMAVWCVVNQGKTFTGSWEYRDFGLRVYFECR
NEC18290	Actinomycetota	Streptomycetaceae	Streptomyces	Streptomyces parvus	MIRTKIDRGLVRYDAWFLVFTAVILGLGATIYAGLVVWCVVYKNKSFTGSWSFKDFGLKVRAQCN
MWA07883	Actinomycetota	Streptomycetaceae	Streptomyces	Streptomyces sp. BA2	MSSIKTKVDKGLVRYDAWFLIFTAVILALGAVIYAGLVIWCVVQQRKNFSGSWSFSNWGLKVSAECR
WP_079079021	Actinomycetota	Streptomycetaceae	Streptomyces	Streptomyces sp. DSM 15324	MSVSTLVPESVAHTHRITSRAVESVQAKVDRALVRYDAWFLVFIAVIIALGATLLAGMAVWCVVYKGKTFTGNWEYKNFGLKVYFECR
WP_200259435	Actinomycetota	Streptomycetaceae	Streptomyces	Streptomyces sp. HSG2	MSGNTLVPRSLVYARHVGTRAVDSVSTRIDRGLVRYDAWFLVFTAVILALGATIISGLAIWCVVKQNKSFTGNWAFKDFGLKVRFECK
NJQ01885	Actinomycetota	Streptomycetaceae	Streptomyces	Streptomyces sp. PLAI1-29	MAATSAPERALASIRARVDRGLVRYDAWFLIFTAVILGLGATIFAGLVIWCVVYQDKKFTGNWSFKDFGLKVSAECV
MYW29341	Actinomycetota	Streptomycetaceae	Streptomyces	Streptomyces sp. SID2119	METVRAKVDKGLVRYDAWFLVFTAVILGLGATIYAGLVVWCVVYKNKSFTGSWSFKDFGLKVRAQCT
WP_199836137	Actinomycetota	Streptomycetaceae	Streptomyces	Streptomyces sp. TP-A0356	MLAATSGSGGPPEHDQSNDRGIALPRGNELDPAVRQNTEHQERGHHYRLLDVPRWVLDADVSLLTVREREILLALGDCLGNAAIAGRCHITERTVKKHVASIFGKLEISSRAEAAVIATCRKRELQPHGVPVDTSTIFMGMPPSVKQETPNGGEDMSVSTLVPESVAHTHRITSRAVESAKAKVDRALVRYDAWFLVFIAVIIALGATLLAGMAVWCVVYKGKTFTGNWQYKDFGLKVYFECK
WP_199822459	Actinomycetota	Streptomycetaceae	Streptomyces	Streptomyces sp. WMMB 322	MSASTLVQEPATAEPVTSKSGSARTSASIAAYVAATNAPERALASIRAKVDKGLLRYDAWFLIFTAVILGLGATIYAGLVIWCVVYQDKSFTGSWSFKDFGLKVSAECV
WP_205571318	Actinomycetota	Streptomycetaceae	Streptomyces	Streptomyces sp. YIM 130001	MSTTTLVRETETTEPVEAKAVSAYTNASIGAYVAATTAPARAIATVRAKIDRGLVRYDAWFLIFTAVILGLGATIFAGLVIWCVVKQNKKFTGSWSFKDFGLKVSAECK
RFU87599	Actinomycetota	Streptomycetaceae	Streptomyces	Streptomyces triticagri	MRAKIDRGLVRYDAWFLIFTAVVLGLGATIFAGLVVWCVVKQNKKFTGSWSFKDFGLKVSAECK
QXJ26629	Actinomycetota	Thermomonosporaceae	Actinomadura	Actinomadura sp. 32-07	MLDRRTRAVESIKKRIDEGLVRYDAWFLVFVAVILALGATLLAGMAVWCVVKQHKTFTGHWQYKNFGLKVYFECR
WP_090776273	Bacillota	Bacillaceae	Alkalihalobacillus	Alkalihalobacillus lonarensis	MTTAAYETPVVDLHSYEVTEDFAWFSVFVVVLIALGATILLGAGIWCLVNGNGSFTGGLEWEGGLRVALECK
WP_003180000	Bacillota	Bacillaceae	Bacillus	Bacillus	MTYAAPQVDYSVNPSIEDQAWFLVFVAVLLALGATVVLGAAVWCVANGNGSFTGSVKWVSGLQVSIECRK
WP_003211695	Bacillota	Bacillaceae	Bacillus	Bacillus	MTYAAPQVDYSTMEPAIMDQAWFLVFVAVLLGLGATVVLGAAVWCLANGKGSFTGAVQWESGLKVQIECK
WP_008358673	Bacillota	Bacillaceae	Bacillus	Bacillus	MTYAAPQVDYSTMEPAIMDQAWFLVFIAVLLGLGATVVLGAAVWCLANGKGSFTGAVQWESGLKVQIECK
WP_012009371	Bacillota	Bacillaceae	Bacillus	Bacillus	MTYAAPQVDYSTMEPAIMDQAWFLVFVAVLLGLGATVVLGAAVWCIANGKGSFTGAVQWESGLKVQIECK
WP_020450662	Bacillota	Bacillaceae	Bacillus	Bacillus	MTYAAPQVDYSVNPSIEDQAWFLVFVAVLLALGATVVLGAAVWCVVNGNGSFTGSVQWVSGLKVNIECRK
WP_024425336	Bacillota	Bacillaceae	Bacillus	Bacillus	MTYAAPQVDYSTMEPAIMDQAWFLVFVAVLLGLGATVVLGAAVWCIANGKGSFTGAVQWESGLKVKIECK
WP_026586133	Bacillota	Bacillaceae	Bacillus	Bacillus	MTYAAPQVDYSVNPAIEDQAWFLVFIAVLLALGATVVLGAAVWCLANGHGSFTGSVKWVSGLQVKIECR
WP_034663822	Bacillota	Bacillaceae	Bacillus	Bacillus	MTYAAPQVDYSTMEPAIMDQAWFLVFVAVLLGLGATVVLGAAVWCLANGKGSFTGAVQWESGLKVKIECK
WP_046132968	Bacillota	Bacillaceae	Bacillus	Bacillus	MTYAAPQVDYSVSPAIEDQAWFLVFIAVLLALGATIVLGAAVWCVANGNGSFTGAVKWVNGLEVKIECKK
WP_053603901	Bacillota	Bacillaceae	Bacillus	Bacillus	MTYTAPQVDYSVMRPAIMDQAWFLVFIAVLLGLGATVVLGAAVWCIYNGHGSFTGSVQWVNGLKVSIECI
WP_048356088	Bacillota	Bacillaceae	Bacillus	Bacillus glycinifermentans	MTYAAPQVDYSVSPAIEDQAWFLVFIAVLLALGATIVLGAAVWCVANGNGSFTGAVKWVNGLEVKIECRK
WP_043927274	Bacillota	Bacillaceae	Bacillus	Bacillus haynesii	MTYAAPQVDYSVNPSIEDQAWFLVFVAVLLALGATVVLGAAVWCVVNGNGSFTGSVKWASGLQVSIECRK
WP_110519791	Bacillota	Bacillaceae	Bacillus	Bacillus lacisalsi	MYETPEIQVNQYDLVEDFAWFLVFIAVLLALGATVVLGAAVWCLANGNGSFTGGTQWDSGLRIWIECR
WP_144602826	Bacillota	Bacillaceae	Bacillus	Bacillus licheniformis	MTYAAPQVDYSVNPSIEDQAWFLVFVAVLLALGATVVLGAAVWCVANGNGSFTGHVKWVSGLQVSIECRK
WP_061521519	Bacillota	Bacillaceae	Bacillus	Bacillus nakamurai	MTYASPQVDYSVNPMIEDQAWFLVFSAVLLALGATVVLGSAVWCIAHGHGAFSGHVKWNDGIDIGIECKN
OLP63365	Bacillota	Bacillaceae	Bacillus	Bacillus pumilus	MTYAAPQVDYSTMEPAIMDQAWFLVFIAVLLGLGATVVLGAAVWCLANGKGSFTGAVQWESGLKVKIECK
WP_099679974	Bacillota	Bacillaceae	Bacillus	Bacillus pumilus	MTYAAPQVDYTTMEPAIMDQAWFLVFVAVLLGLGATVVLGAAVWCLANGKGSFTGAVQWESGLKVKIECK
WP_144484785	Bacillota	Bacillaceae	Bacillus	Bacillus pumilus	MTYAAPQVDYSTMEPAIMDQAWFLVFVAVLLGLGATVVLGAAVWCVANGKGSFTGAVQWESGLKVQIECK
WP_225315576	Bacillota	Bacillaceae	Bacillus	Bacillus safensis	MECDAYDTIIISWEVKSMTYAAPQVDYSTMEPAIMDQAWFLVFVAVLLGLGATVVLGAAVWCIANGKGSFTGAVQWESGLKVQIECK
WP_214751218	Bacillota	Bacillaceae	Bacillus	Bacillus sp. ISL-34	MALVNSFIISVFCYLASWKDRLVSSVQEFKVQYNGWFVVLAAVLLTLAFSIYAGLTIWCVTYKGMAFSGSWNWKLTGISVNAKCV
WP_226569541	Bacillota	Bacillaceae	Bacillus	Bacillus stratosphericus	MTYAAPQVDYSTMEPAIMDQAWFLVFVAVLLALGATVVLGAAIWCLANGNGSFTGGVRWESGLHVNIECK
WP_076761464	Bacillota	Bacillaceae	Bacillus	Bacillus swezeyi	MTYAAPQVDYSVNPAIEDQAWFLVFIAVLLALGATVVLGAAVWCVANGNGSFTGSVKWASGLKVSIECRK
WP_034321703	Bacillota	Bacillaceae	Bacillus	Bacillus zhangzhouensis	MNYAAPQVDYSTMEPAIMDQAWFLVFVAVLLGLGATVVLGAAIWCLANGNGSFTGAVQWESGLKVNIECK
WP_035432869	Bacillota	Bacillaceae	Bacillus	unclassified Bacillus (in: Bacteria)	MQYVAPQVEFNTLNIIQDQAWWLVFVAVLLALGATVVLGAAIWCLANGKGSFTGGVQWVNGLQVKIQCS
WP_214923382	Bacillota	Bacillaceae	Bacillus	unclassified Bacillus (in: Bacteria)	MALVNSFMISVFCYLASWKDRLVSSVQEFKVQYNAWFIVLSAVLLTLAFSIYAGLTIWCVTYKGMAFSGSWNWKITGISVNAKCV
WP_025027078	Bacillota	Bacillaceae	Caldalkalibacillus	Caldalkalibacillus mannanilyticus	MSIVNNLGAYLLLLLMSLKEGATAFMQQKQVRYDAWYVVLLAVLLTLAFTIYAALTIWCVVYKGGAFTGNWEWSLKGVSVRAECK
WP_025027079	Bacillota	Bacillaceae	Caldalkalibacillus	Caldalkalibacillus mannanilyticus	MSLVNNVGAYLLLLLMSLKEGAIAFMEQKQVRYDAWYVVLLAVLLTLAFTIYAALTIWCVVYKGGAFTGNWEWSLKGVSVRAECK
WP_054788405	Bacillota	Bacillaceae	Gracilibacillus	Gracilibacillus dipsosauri	MALVNRLSLLVVLTLASLKSNLTAMVENRKVQFDGWFIVLLAVLLTLAFTIFAGLTIWCLVYQGGSFSGNWSWHKWGVSVKAECV
WP_217587601	Bacillota	Bacillaceae	Lentibacillus	Lentibacillus saliphilus	MALVNRFSLFFVLALATWQDSVKARKVQFDGWFIVLLAVLLTLAFTIFAGLTIWCLVYQGGSFSGNWEWHRWGVSVKAECV
AOH57410	Bacillota	Bacillaceae	Peribacillus	Peribacillus muralis	MSYSSPAAIYDASSLVEDHAWFVVLLAVLMTFAFTLFAAMAAWCFFAKDRKFSGKWNWNRSGVSLNVECK
WP_165413315	Bacillota	Clostridiaceae	Clostridium	Clostridium estertheticum	METYLCPKIDCTSVEYTEDQAWVIVFMAALLAVGATWMIGMSVWCVSNGYKGFTGDYSIVEWGLKVNFECK
WP_090040648	Bacillota	Clostridiaceae	Clostridium	Clostridium frigidicarnis	MTNYVCPTIDCNLIENTEDEAWVLVFMAVLLAIGVTWFIGMSVWCLANGYGGFTGNYEIVQWGLKVNFECK
WP_090041037	Bacillota	Clostridiaceae	Clostridium	Clostridium frigidicarnis	MKNYVCPTIDCNLIEKTEDEAWVLVFMAALLAVGTTWFIGMSVWCLNNGYKGFTGNYELVEWGLKVNFECK
WP_015060571	Bacillota	Clostridiaceae	Clostridium	Clostridium perfringens	MELTKYNSPALFHEEYNSPLIDYRNLSISEEEAWFLVFIAVLLALGATVVLGAAIWCVVKGHGSFTGGVKWDSGIQIHIECK
WP_110021380	Bacillota	Clostridiaceae	Clostridium	Clostridium perfringens	MDYRNLSISEEEAWFLVFIAVLLALGATVVLGAAIWCVVKGHGSFTGGVKWDSGIQIHIECK
WP_216303214	Bacillota	Clostridiaceae	Clostridium	unclassified Clostridium	METYLCPKIDCTSVEYTEDQAWIIVFMAVLLVIGVTWFIGMSVWCLANGYSGFTGDYSIIEWGLKVKFECY
WP_216303216	Bacillota	Clostridiaceae	Clostridium	unclassified Clostridium	METYLCPKIDCTSVEVTEDQAWVIVFMAALLAVGVTWMVGMSVWCVSNGYKGFTGDYSIVEWGLKVNFECK
WP_021434379	Bacillota	Clostridiaceae	unknown	Clostridiaceae	MELIQYNAPVIECDNFEITEEQAWFLVFVAVLLALGATVVLGAAIWCLVQGKGSFTGGVKWENGLNVNIECK
WP_207694188	Bacillota	Enterococcaceae	Enterococcus	Enterococcus sp. DIV0212c	MNNVVMQSASVVLSLKENVVRKLDEKIVQYDAWFLVFVAVLLSLAFAIGTALAIWCLLYQGKKFTGNWGWAETGFSINVECN
WP_207113803	Bacillota	Enterococcaceae	Enterococcus	Enterococcus sp. DIV0869a	MNNVVMQSASMVLSLKESVIRKVDEKIVQYDAWFLVFLAVLLGLAFVIGTALAIWCVVYQGKKFTGNWNWAKTGISINVECN
WP_010751878	Bacillota	Enterococcaceae	Enterococcus	Enterococcus villorum	MTEVISNKTNHLLFQTKCFFEKKKTRIVRSLDNALIKYDAWFLVLLAVIMVLALVIATGLAIWCTVYQGKKFSGSWKWAKSGVSVSTECK
NLL74826	Bacillota	Erysipelotrichaceae	Erysipelothrix	Erysipelothrix sp.	MLLYAKHELETVDAWFTVLTAVLLVLAGVVYLAMLLWCLRNGKGSFTGSYSWRSLFSISFQCSW
WP_029069893	Bacillota	Erysipelotrichidae	Kandleria	Kandleria vitulina	MLLTLESEILKKKFENFIVECNAWFLVLLAVLMVIAFTIYAGLQVWCIVYRRKTFTGRWHWNKHGVSVKASCK
WP_130180316	Bacillota	Lachnospiraceae	Blautia	Blautia producta	MNTMYLQSAITSVAVAMKSALAVAKQKADNFLVECDGWFLVLMAVLLTIAVATATALAVWCVVYQGKAFTGNWDWYKWGVSVKAECV
WP_053833276	Bacillota	Lachnospiraceae	Dorea	Candidatus Dorea massiliensis	MMNALSIKLATKANLNILGIKNKIVSKSDEMLVKYDGWFKVFLAVLLALAATIAAGLVIWCVAYKGKKFVGKWHWDIRNYSVMAECK
OLR38539	Bacillota	Lachnospiraceae	Roseburia	Roseburia sp. 831b	MAVKEGIRNAIVECNAWFLILLAVLLSIAFTVYAGLQIWCVVYKGKTFTGKWNWSKNGIEVRAECK
MBQ2746036	Bacillota	Lachnospiraceae	unknown	Lachnospiraceae bacterium	MLLALENKMINVLACIKNKFDNMLVECNAWYVVLLAVLLCLAFTIVSGLVIWCVVYKGKSFTGDWKWELSGVSVKAECK
WP_185394177	Bacillota	Listeriaceae	Listeria	Listeria fleischmannii	MNNVIQSKVNDSLIGASFYLQGQKDKMINKIDKMLVSYDAWFLVLLAVIMTLALVIGTGLAIWCLVYKGKKFTGNWKWSTKAVSISVQCK
WP_046822154	Bacillota	Peptostreptococcaceae	Paraclostridium	Paraclostridium benzoelyticum	MELIQYNAPVIECDNFEITEEQAWFLVFVAVLLALGATVVLGAAVWCLVQGKGSFTGGVKWENGLNVSIECK
WP_092725892	Bacillota	Peptostreptococcaceae	Romboutsia	Romboutsia lituseburensis	MELIKYDAPVVECDNFEICEEEAWFLVFVAVLLGLGASVVLGAAVWCLIQGKGSFTGGVKWDNGLNVNIECK
WP_016428126	Bacillota	Planococcaceae	Paenisporosarcina	Paenisporosarcina sp. HGH0030	MTMSINNSLIGILVFLQTMKVKAINSFQKQMVKSDAWFLIFAAVLLGLAFTIFAGLMIWCVVYQGKKFTGNWKWSQWGVSVWAECA
WP_208220457	Bacillota	Planococcaceae	Rummeliibacillus	Rummeliibacillus	MVATTVNSIFVYIMSFFNTLKARATNSFENKLVKCDAWYLVLLAVLMTLAFTIYAGLMIWCVVYKGKSFTGNWQWSTSGVSISAECK
WP_054189095	Bacillota	Staphylococcaceae	Staphylococcus	Staphylococcus aureus	MEKANHYMIYMYTFIKILVENTMEKFSQAKNELILGIKNKDLQFNAWFVVLLAAILVFATAIFAGLTIWCVVNQHGKFTGNWNWHIKGVSLDVECKR
WP_194746638	Bacillota	Staphylococcaceae	Staphylococcus	Staphylococcus chromogenes	MSVFIKAFIESFMEKAYQAKNELISGIKNRDLQFNAWFLVFLAVILALATTIMAGLAIWCVTNQHGKFTGEWNWSIKNVKLNVECKK
APT17803	Bacillota	Staphylococcaceae	Staphylococcus	Staphylococcus epidermidis	MITLASNYVLGKANDFKNQVVKSVQTRELQFNGWFLVLIAVILALGATIYLGLMVWCVTYGHGSFTGAWKYAKKGYVYAKCAK
WP_069817410	Bacillota	Staphylococcaceae	Staphylococcus	Staphylococcus equorum	MQNREFQFNAWYLVLIGIILALGATVFLGLMVWCVVNGHGSFTGMWKAARKGYIYAKCSR
WP_152901862	Bacillota	Staphylococcaceae	Staphylococcus	Staphylococcus hominis	MSGIKNRDLQFNAWFLVFAAAILALATTIVAGLAIWCVTNQHGKFTGNWNWSIKHVNLNVECKK
WP_051005960	Bacillota	Staphylococcaceae	Staphylococcus	Staphylococcus intermedius	MLGIKNRDLQFNAWFLVFLAVILALATTIVAGLAIWCVMNQHGKFTGNWNWSLTNVKINVECKK
SUM43729	Bacillota	Staphylococcaceae	Staphylococcus	Staphylococcus intermedius NCTC 11048	MERVNYYLISMSSFIMLFIESFIEKAYQAKNELILGIKNRDLQFNAWFLVFLAVILALATTIVAGLAIWCVMNQHGKFTGNWNWSLTNVKINVECKK
WP_133158345	Bacillota	Staphylococcaceae	Staphylococcus	Staphylococcus pseudintermedius	MDKANYYLISVFMIAKFLIQNFSEKLLEAKNELIINARNKDLQFNAWFIVLLAVILVIATTIFAGLTIWCLTTQHGKFTGNWHWGLRGVSISVECKK
MBE6180831	Bacillota	Staphylococcaceae	Staphylococcus	Staphylococcus xylosus	MSAFIKAFIESFMEKAYQAKNELISGIKNRDLQFNAWFLVFLAAILALATTIVAGLAIWCVTNQHGKFTGDWNWSLKNVKLNVECKK
WP_091838809	Bacillota	Thermoactinomycetaceae	Marininema	Marininema halotolerans	MEYVAPQADFSSVKTVNDEAWFLVFVAVLLALGATLVLGAAVWCLAYAHGKHFTGGVQWENGLKVNIECD
WP_021430845	Bacillota	unknown	unknown	Eubacteriales	MELIQYNAPVIECDNFEITEEQAWFLVFVAVLLALGATVVLGAAVWCLVQGKGSFTGGVKWENGLNVNIECK

## Sheet: Fig. 4b
Wash-1 & wash-2 are serial buffer washes of cells before washing cells with 8 M urea to remove protein from the cell surface.

## Sheet: Fig. 5a
TMcin-G1905 (uM)	delta-toxin (uM)	CFUpermL
0	0	5.14286e+06
0	0	7.42857e+06
1	15	0
1	15	0
1	1	28571.4
1	1	85714.3
1	0	171429
1	0	171429
	j

## Sheet: Fig. 5b
Cells	TMcin-G1905 (uM)	CFUpermL
MRSA	0	2.57143e+08
MRSA	0	2e+08
MRSA	0	5.71429e+07
MRSA	1	2571.43
MRSA	1	857.143
MRSA	1	857.143
Pa	0	8.57143e+07
Pa	0	1.14286e+08
Pa	0	5.71429e+07
Pa	1	8.57143e+07
Pa	1	8.57143e+07
Pa	1	1.42857e+08
VRE	0	1.37143e+08
VRE	0	1.74286e+08
VRE	0	1.8e+08
VRE	1	31428.6
VRE	1	17142.9
VRE	1	14285.7
Bs	0	4.13333e+07
Bs	0	3.46667e+07
Bs	0	3.86667e+07
Bs	1	12000
Bs	1	9333.33
Bs	1	14666.7
GAS	0	1.42857e+07
GAS	0	1.14286e+07
GAS	0	5.71429e+06
GAS	1	1
GAS	1	1
GAS	1	1
Ec	1	5.42857e+08
Ec	0	9.42857e+08
Ec	1	8.28571e+08
Ec	0	7.14286e+08
Ec	1	4e+08
Ec	0	5.42857e+08

## Sheet: Fig. 5e
TMcin-G1905 (uM)	ATP (uM)	Time (minutes)
0	-0.00645773	15
0	-0.00337177	15
0	0.00546423	15
1	1.01349	15
1	0.969917	15
1	0.984971	15

## Sheet: Fig. 5f
TMcin-G1905 (uM)	RFU	Time (minutes)
1	13878	15
1	12324	15
1	11198	15
0	3248	15
0	3712	15
0	3617	15

## Sheet: Fig. 6a
Treatment	Emission (520 nm)
Buffer	15866
Buffer	15579
Buffer	15626
Triton X-100	20449
Triton X-100	20346
Triton X-100	19885
TMcin-G1905	19270
TMcin-G1905	19297
TMcin-G1905	18677
Vehicle	16991
Vehicle	17117
Vehicle	16221

[truncated: 8 more sheets: Fig. 6b, Fig. 6c, Fig. 6d, Fig. 6j,k, Fig. 6m, Fig. S2a, Fig. S2b, Fig. S5a,c]
